# Supplementary material for: 3-(2-Acetyl­anilino)propanoic acid
Source: Acta Crystallogr Sect E Struct Rep Online. 2008 Nov 13;64(Pt 12):o2359. doi: 10.1107/S1600536808035277 (PMC2959954; doi:10.1107/S1600536808035277)
Supplement: Supplementary file 1 [file e-64-o2359-sup1.cif]

##############################################################################
###                                                                        ###
###        Electronic paper (Acta Crystallographica Section E)             ###
###                                                                        ###
##############################################################################
#                                                                            #
# This CIF contains the data in a paper accepted for publication in Acta     #
# Crystallographica Section E. It conforms to the requirements of Notes      #
# for Authors for Section E, and has been peer reviewed under the auspices   #
# of the IUCr Commission on Journals.                                        #
#                                                                            #
# Full details of the Crystallographic Information File format               #
# are given in the paper "The Crystallographic Information File (CIF):       #
# a New Standard Archive File for Crystallography" by S. R. Hall, F. H.      #
# Allen and I. D. Brown [Acta Cryst. (1991), A47, 655-685].                  #
#                                                                            #
# The current version of the core CIF dictionary is obtainable from          #
# ftp://ftp.iucr.org/pub/cif_core.dic. The current version number is 2.4.    #
#                                                                            #
# Software is freely available for graphical display of the structure(s) in  #
# this CIF.  For information consult the CIF home page http://www.iucr.org/  #
# cif/home.html                                                              #
#                                                                            #
# This file may be used for bona fide research purposes within the           #
# scientific community so long as proper attribution is given to the journal # 
# article from which it was obtained.                                        #
#                                                                            #
##############################################################################
                                             
data_global
_audit_creation_method     SHELXL-97
_journal_date_recd_electronic     2008-10-23
_journal_date_accepted     2008-10-29
_journal_name_full     'Acta Crystallographica, Section E'
_journal_year     2008
_journal_volume     64
_journal_issue     12
_journal_page_first     o2359
_journal_page_last     o2359
_journal_paper_category     QO
_journal_coeditor_code     PV2116
_publ_contact_author
;
Frank R. Fronczek
Department of Chemistry
Louisiana State University
Baton Rouge
LA  70803-1804
USA
;
_publ_contact_author_email     'ffroncz@lsu.edu'
_publ_contact_author_fax     '(225) 578 3458'
_publ_contact_author_phone     '(225) 578 8270'
_publ_section_title
;
3-(2-Acetylanilino)propanoic acid
;
loop_
    _publ_author_name
    _publ_author_footnote
    _publ_author_address
    'Sparrow, Christopher R.' .
;
Department of Chemistry
Southern University
Baton Rouge
LA 70813
USA
;
    'Walker Jr, Edwin H.' .
;
Department of Chemistry
Southern University
Baton Rouge
LA 70813
USA
;
    'Fronczek, Frank R.' .
;    Department of Chemistry
     Louisiana State University
     Baton Rouge
     LA 70803-1804
     USA
;
data_I
_audit_creation_method     SHELXL-97
_chemical_name_systematic
;
3-(2-Acetylanilino)propanoic acid
;
_chemical_name_common     ?
_chemical_formula_moiety     'C11 H13 N O3'
_chemical_formula_sum     'C11 H13 N O3'
_chemical_formula_iupac     'C11 H13 N O3'
_chemical_formula_weight     207.22
_chemical_melting_point     ?
_symmetry_cell_setting     'Triclinic'
_symmetry_space_group_name_H-M     'P -1'
_symmetry_space_group_name_Hall     '-P 1'
loop_
    _symmetry_equiv_pos_as_xyz
    'x, y, z'
    '-x, -y, -z'
_cell_length_a     5.1935(10)
_cell_length_b     9.8342(16)
_cell_length_c     9.920(2)
_cell_angle_alpha     77.084(12)
_cell_angle_beta     85.174(11)
_cell_angle_gamma     83.019(12)
_cell_volume     489.32(16)
_cell_formula_units_Z     2
_cell_measurement_reflns_used     2652
_cell_measurement_theta_min     2.5
_cell_measurement_theta_max     30.8
_cell_measurement_temperature     90.0(5)
_exptl_crystal_description     fragment
_exptl_crystal_colour     colorless
_exptl_crystal_size_max     0.30
_exptl_crystal_size_mid     0.20
_exptl_crystal_size_min     0.10
_exptl_crystal_density_diffrn     1.406
_exptl_crystal_density_meas     ?
_exptl_crystal_density_method     'not measured'
_exptl_crystal_F_000     220
_exptl_absorpt_coefficient_mu     0.103
_exptl_absorpt_correction_type     none
_exptl_absorpt_process_details     ?
_exptl_absorpt_correction_T_min     ?
_exptl_absorpt_correction_T_max     ?
_exptl_special_details
;
^1^H (CDCl~3~): \d(p.p.m.) 9.02 (s, 1H), 7.78 (d, J = 8.0 Hz, 1H), 7.38 (t, J
= 8.0 Hz, 1H), 6.74 (d, J = 8.0 Hz, 1H), 6.62 (t, J = 8.0 Hz, 1H), 3.58 (t, J
= 7.0 Hz, 2H), 2.73 (t, J = 7.0 Hz, 2H), and 2.60 (s, 3H). ^13^C (CDCl~3~): \d
(p.p.m.) 201.1, 176.7, 150.5, 135.2, 132.9, 117.9, 114.5, 111.3, 37.9, 33.8,
and 27.9. IR (thin film, KBr plates, cm^-1^): 3297 (<i>m</i>), 2925 (w, br),
2881 (sh, w), 2635 (w), 2373 (w), 1698 (<i>s</i>), 1634 (<i>s</i>), 1569
(<i>m</i>), 1517 (<i>m</i>), 1430 (<i>m</i>), 1366 (sh), 1326(<i>m</i>), 1240
(<i>s</i>), 1156 (w), 1092(w), 1031(w), 943 (<i>m</i>), 825(w), 742
(<i>m</i>), 675(w), and 624 (w). Crystals were grown by evaporation from
CDCl~3~.
;
_diffrn_ambient_temperature     90.0(5)
_diffrn_radiation_type     MoK\a
_diffrn_radiation_wavelength     0.71073
_diffrn_radiation_source     'fine-focus sealed tube'
_diffrn_radiation_monochromator     graphite
_diffrn_measurement_device
   'Nonius KappaCCD diffractometer with an Oxford Cryosystems Cryostream cooler'
_diffrn_measurement_method     ' \w scans with \k offsets'
_diffrn_detector_area_resol_mean     ?
_diffrn_reflns_number     11014
_diffrn_reflns_av_R_equivalents     0.021
_diffrn_reflns_av_sigmaI/netI     0.0326
_diffrn_reflns_theta_min     2.6
_diffrn_reflns_theta_max     30.8
_diffrn_reflns_theta_full     25.0
_diffrn_measured_fraction_theta_max     0.978
_diffrn_measured_fraction_theta_full     0.998
_diffrn_reflns_limit_h_min     -7
_diffrn_reflns_limit_h_max     7
_diffrn_reflns_limit_k_min     -13
_diffrn_reflns_limit_k_max     13
_diffrn_reflns_limit_l_min     -14
_diffrn_reflns_limit_l_max     14
_diffrn_standards_number     0
_diffrn_standards_interval_count     ?
_diffrn_standards_interval_time     ?
_diffrn_standards_decay_%     ?
_refine_special_details
;
Refinement of <i>F</i>^2^ against ALL reflections. The weighted <i>R</i>-factor
<i>wR</i> and goodness of fit <i>S</i> are based on <i>F</i>^2^, conventional
<i>R</i>-factors <i>R</i> are based on <i>F</i>, with <i>F</i> set to zero for
negative <i>F</i>^2^. The threshold expression of <i>F</i>^2^ >
\s(<i>F</i>^2^) is used only for calculating <i>R</i>-factors(gt) <i>etc</i>.
and is not relevant to the choice of reflections for refinement.
<i>R</i>-factors based on <i>F</i>^2^ are statistically about twice as large
as those based on <i>F</i>, and <i>R</i>- factors based on ALL data will be
even larger.
;
_reflns_number_total     3012
_reflns_number_gt     2467
_reflns_threshold_expression     I>2s(I)
_refine_ls_structure_factor_coef     Fsqd
_refine_ls_matrix_type     full
_refine_ls_R_factor_all     0.052
_refine_ls_R_factor_gt     0.041
_refine_ls_wR_factor_gt     0.105
_refine_ls_wR_factor_ref     0.113
_refine_ls_goodness_of_fit_ref     1.043
_refine_ls_restrained_S_all     1.043
_refine_ls_number_reflns     3012
_refine_ls_number_parameters     143
_refine_ls_number_restraints     0
_refine_ls_hydrogen_treatment     mixed
_refine_ls_weighting_scheme     calc
_refine_ls_weighting_details
         'calc w=1/[\s^2^(Fo^2^)+(0.0573P)^2^+0.1339P] where P=(Fo^2^+2Fc^2^)/3'
_atom_sites_solution_hydrogens     geom
_atom_sites_solution_primary     direct
_atom_sites_solution_secondary     difmap
_refine_ls_shift/su_max     0.000
_refine_ls_shift/su_mean     0.000
_refine_diff_density_max     0.39
_refine_diff_density_min     -0.29
_refine_ls_extinction_method     none
_refine_ls_extinction_coef     ?
loop_
    _atom_type_symbol
    _atom_type_description
    _atom_type_scat_dispersion_real
    _atom_type_scat_dispersion_imag
    _atom_type_scat_source
    'C' 'C' 0.0033 0.0016
                         'International Tables Vol C Tables 4.2.6.8 and 6.1.1.4'
    'H' 'H' 0.0000 0.0000
                         'International Tables Vol C Tables 4.2.6.8 and 6.1.1.4'
    'N' 'N' 0.0061 0.0033
                         'International Tables Vol C Tables 4.2.6.8 and 6.1.1.4'
    'O' 'O' 0.0106 0.0060
                         'International Tables Vol C Tables 4.2.6.8 and 6.1.1.4'
_computing_data_collection     'COLLECT (Nonius, 2000)'
_computing_cell_refinement     'SCALEPACK (Otwinowski & Minor, 1997)'
_computing_data_reduction     'DENZO and SCALEPACK (Otwinowski & Minor, 1997)'
_computing_structure_solution     'SIR97 (Altomare <i>et al.</i>,  1999)'
_computing_structure_refinement     'SHELXL97 (Sheldrick, 2008)'
_computing_molecular_graphics     'ORTEP-3 for Windows (Farrugia, 1997)'
_computing_publication_material     'SHELXL97 (Sheldrick, 2008)'
loop_
    _atom_site_type_symbol
    _atom_site_label
    _atom_site_fract_x
    _atom_site_fract_y
    _atom_site_fract_z
    _atom_site_U_iso_or_equiv
    _atom_site_adp_type
    _atom_site_calc_flag
    _atom_site_refinement_flags
    _atom_site_occupancy
    _atom_site_disorder_assembly
    _atom_site_disorder_group
    O O1 0.96261(15) 0.13504(8) 0.35274(7) 0.01656(17) Uani d . 1 . .
    O O2 0.30686(15) -0.07587(8) 0.93327(7) 0.01593(17) Uani d . 1 . .
    H H2O 0.183(3) -0.0849(15) 1.0039(16) 0.024 Uiso d . 1 . .
    O O3 0.04143(14) 0.11745(8) 0.85415(7) 0.01599(17) Uani d . 1 . .
    N N1 0.53905(17) 0.21868(9) 0.49711(8) 0.01437(18) Uani d . 1 . .
    H H1N 0.673(3) 0.1541(14) 0.4924(13) 0.017 Uiso d . 1 . .
    C C1 0.70722(18) 0.35189(10) 0.27655(10) 0.01194(19) Uani d . 1 . .
    C C2 0.51897(19) 0.33391(10) 0.39115(10) 0.01242(19) Uani d . 1 . .
    C C3 0.3083(2) 0.43948(11) 0.39170(10) 0.0161(2) Uani d . 1 . .
    H H3 0.1787 0.4282 0.4657 0.019 Uiso calc R 1 . .
    C C4 0.2866(2) 0.55873(11) 0.28701(11) 0.0168(2) Uani d . 1 . .
    H H4 0.1438 0.6283 0.2906 0.020 Uiso calc R 1 . .
    C C5 0.4725(2) 0.57819(11) 0.17590(11) 0.0165(2) Uani d . 1 . .
    H H5 0.4581 0.6605 0.1043 0.020 Uiso calc R 1 . .
    C C6 0.6778(2) 0.47510(10) 0.17238(10) 0.0145(2) Uani d . 1 . .
    H H6 0.8038 0.4879 0.0967 0.017 Uiso calc R 1 . .
    C C7 0.92650(19) 0.24478(10) 0.26361(10) 0.01281(19) Uani d . 1 . .
    C C8 1.1133(2) 0.26868(11) 0.13707(10) 0.0157(2) Uani d . 1 . .
    H H8A 1.2116 0.3472 0.1386 0.024 Uiso calc R 1 . .
    H H8B 1.0155 0.2905 0.0532 0.024 Uiso calc R 1 . .
    H H8C 1.2337 0.1838 0.1374 0.024 Uiso calc R 1 . .
    C C9 0.34277(19) 0.19459(11) 0.61054(10) 0.0142(2) Uani d . 1 . .
    H H9A 0.1798 0.1767 0.5757 0.017 Uiso calc R 1 . .
    H H9B 0.3060 0.2789 0.6508 0.017 Uiso calc R 1 . .
    C C10 0.43852(19) 0.06928(10) 0.72115(10) 0.01378(19) Uani d . 1 . .
    H H10A 0.4756 -0.0145 0.6801 0.017 Uiso calc R 1 . .
    H H10B 0.6025 0.0875 0.7548 0.017 Uiso calc R 1 . .
    C C11 0.24229(19) 0.04048(10) 0.84099(10) 0.01244(19) Uani d . 1 . .
loop_
    _atom_site_aniso_label
    _atom_site_aniso_U_11
    _atom_site_aniso_U_22
    _atom_site_aniso_U_33
    _atom_site_aniso_U_12
    _atom_site_aniso_U_13
    _atom_site_aniso_U_23
    O1 0.0166(4) 0.0146(3) 0.0149(3) 0.0019(3) 0.0026(3) 0.0012(3)
    O2 0.0148(4) 0.0162(4) 0.0127(3) 0.0014(3) 0.0038(3) 0.0020(3)
    O3 0.0152(4) 0.0162(4) 0.0132(3) 0.0019(3) 0.0041(3) 0.0003(3)
    N1 0.0136(4) 0.0144(4) 0.0111(4) 0.0025(3) 0.0048(3) 0.0014(3)
    C1 0.0110(4) 0.0123(4) 0.0114(4) -0.0009(3) 0.0016(3) -0.0012(3)
    C2 0.0127(4) 0.0134(4) 0.0104(4) -0.0015(3) 0.0016(3) -0.0018(3)
    C3 0.0145(5) 0.0179(5) 0.0141(4) 0.0014(4) 0.0030(3) -0.0027(4)
    C4 0.0160(5) 0.0150(5) 0.0177(5) 0.0030(4) 0.0004(4) -0.0030(4)
    C5 0.0174(5) 0.0135(4) 0.0162(5) 0.0002(4) 0.0000(4) 0.0005(3)
    C6 0.0152(4) 0.0145(4) 0.0125(4) -0.0021(4) 0.0021(3) -0.0006(3)
    C7 0.0115(4) 0.0146(4) 0.0118(4) -0.0016(3) 0.0015(3) -0.0024(3)
    C8 0.0146(4) 0.0162(5) 0.0136(4) 0.0001(4) 0.0045(3) -0.0005(3)
    C9 0.0126(4) 0.0169(5) 0.0109(4) -0.0001(3) 0.0033(3) -0.0008(3)
    C10 0.0126(4) 0.0155(4) 0.0113(4) -0.0007(3) 0.0028(3) -0.0005(3)
    C11 0.0132(4) 0.0130(4) 0.0107(4) -0.0022(3) 0.0015(3) -0.0020(3)
_geom_special_details
;
All e.s.d.'s (except the e.s.d. in the dihedral angle between two l.s. planes)
are estimated using the full covariance matrix. The cell e.s.d.'s are taken
into account individually in the estimation of e.s.d.'s in distances, angles
and torsion angles; correlations between e.s.d.'s in cell parameters are only
used when they are defined by crystal symmetry. An approximate (isotropic)
treatment of cell e.s.d.'s is used for estimating e.s.d.'s involving l.s.
planes.
;
loop_
    _geom_bond_atom_site_label_1
    _geom_bond_atom_site_label_2
    _geom_bond_site_symmetry_2
    _geom_bond_distance
    _geom_bond_publ_flag
    O1 C7 . 1.2384(12) ?
    O2 C11 . 1.3228(12) ?
    O2 H2O . 0.909(16) ?
    O3 C11 . 1.2278(12) ?
    N1 C2 . 1.3628(12) ?
    N1 C9 . 1.4519(12) ?
    N1 H1N . 0.887(14) ?
    C1 C6 . 1.4075(13) ?
    C1 C2 . 1.4299(13) ?
    C1 C7 . 1.4722(14) ?
    C2 C3 . 1.4145(14) ?
    C3 C4 . 1.3819(14) ?
    C3 H3 . 0.9500 ?
    C4 C5 . 1.3983(15) ?
    C4 H4 . 0.9500 ?
    C5 C6 . 1.3829(14) ?
    C5 H5 . 0.9500 ?
    C6 H6 . 0.9500 ?
    C7 C8 . 1.5135(13) ?
    C8 H8A . 0.9800 ?
    C8 H8B . 0.9800 ?
    C8 H8C . 0.9800 ?
    C9 C10 . 1.5193(14) ?
    C9 H9A . 0.9900 ?
    C9 H9B . 0.9900 ?
    C10 C11 . 1.4993(13) ?
    C10 H10A . 0.9900 ?
    C10 H10B . 0.9900 ?
loop_
    _geom_angle_atom_site_label_1
    _geom_angle_atom_site_label_2
    _geom_angle_atom_site_label_3
    _geom_angle_site_symmetry_1
    _geom_angle_site_symmetry_3
    _geom_angle
    _geom_angle_publ_flag
    C11 O2 H2O . . 108.7(9) ?
    C2 N1 C9 . . 122.44(8) ?
    C2 N1 H1N . . 117.8(9) ?
    C9 N1 H1N . . 119.7(9) ?
    C6 C1 C2 . . 118.53(9) ?
    C6 C1 C7 . . 119.47(9) ?
    C2 C1 C7 . . 122.00(8) ?
    N1 C2 C3 . . 120.39(9) ?
    N1 C2 C1 . . 121.56(9) ?
    C3 C2 C1 . . 118.05(9) ?
    C4 C3 C2 . . 121.48(9) ?
    C4 C3 H3 . . 119.3 ?
    C2 C3 H3 . . 119.3 ?
    C3 C4 C5 . . 120.76(9) ?
    C3 C4 H4 . . 119.6 ?
    C5 C4 H4 . . 119.6 ?
    C6 C5 C4 . . 118.62(9) ?
    C6 C5 H5 . . 120.7 ?
    C4 C5 H5 . . 120.7 ?
    C5 C6 C1 . . 122.54(9) ?
    C5 C6 H6 . . 118.7 ?
    C1 C6 H6 . . 118.7 ?
    O1 C7 C1 . . 122.11(9) ?
    O1 C7 C8 . . 118.76(9) ?
    C1 C7 C8 . . 119.13(8) ?
    C7 C8 H8A . . 109.5 ?
    C7 C8 H8B . . 109.5 ?
    H8A C8 H8B . . 109.5 ?
    C7 C8 H8C . . 109.5 ?
    H8A C8 H8C . . 109.5 ?
    H8B C8 H8C . . 109.5 ?
    N1 C9 C10 . . 109.68(8) ?
    N1 C9 H9A . . 109.7 ?
    C10 C9 H9A . . 109.7 ?
    N1 C9 H9B . . 109.7 ?
    C10 C9 H9B . . 109.7 ?
    H9A C9 H9B . . 108.2 ?
    C11 C10 C9 . . 111.66(8) ?
    C11 C10 H10A . . 109.3 ?
    C9 C10 H10A . . 109.3 ?
    C11 C10 H10B . . 109.3 ?
    C9 C10 H10B . . 109.3 ?
    H10A C10 H10B . . 107.9 ?
    O3 C11 O2 . . 122.63(9) ?
    O3 C11 C10 . . 123.78(9) ?
    O2 C11 C10 . . 113.59(8) ?
loop_
    _geom_torsion_atom_site_label_1
    _geom_torsion_atom_site_label_2
    _geom_torsion_atom_site_label_3
    _geom_torsion_atom_site_label_4
    _geom_torsion_site_symmetry_1
    _geom_torsion_site_symmetry_2
    _geom_torsion_site_symmetry_3
    _geom_torsion_site_symmetry_4
    _geom_torsion
    _geom_torsion_publ_flag
    C9 N1 C2 C3 . . . . 3.20(15) ?
    C9 N1 C2 C1 . . . . -176.52(9) ?
    C6 C1 C2 N1 . . . . -178.48(9) ?
    C7 C1 C2 N1 . . . . 2.57(15) ?
    C6 C1 C2 C3 . . . . 1.80(14) ?
    C7 C1 C2 C3 . . . . -177.15(9) ?
    N1 C2 C3 C4 . . . . 178.57(10) ?
    C1 C2 C3 C4 . . . . -1.71(15) ?
    C2 C3 C4 C5 . . . . 0.58(16) ?
    C3 C4 C5 C6 . . . . 0.45(16) ?
    C4 C5 C6 C1 . . . . -0.30(16) ?
    C2 C1 C6 C5 . . . . -0.84(15) ?
    C7 C1 C6 C5 . . . . 178.13(10) ?
    C6 C1 C7 O1 . . . . 179.42(9) ?
    C2 C1 C7 O1 . . . . -1.64(15) ?
    C6 C1 C7 C8 . . . . -0.98(14) ?
    C2 C1 C7 C8 . . . . 177.96(9) ?
    C2 N1 C9 C10 . . . . -172.10(9) ?
    N1 C9 C10 C11 . . . . 179.81(8) ?
    C9 C10 C11 O3 . . . . -6.99(14) ?
    C9 C10 C11 O2 . . . . 173.73(8) ?
loop_
    _geom_hbond_atom_site_label_D
    _geom_hbond_atom_site_label_H
    _geom_hbond_atom_site_label_A
    _geom_hbond_site_symmetry_A
    _geom_hbond_distance_DH
    _geom_hbond_distance_HA
    _geom_hbond_distance_DA
    _geom_hbond_angle_DHA
    O2 H2O O3 2_557 0.909(16) 1.747(16) 2.6531(11) 174.7(14)
    N1 H1N O1 . 0.887(14) 1.980(14) 2.6690(12) 133.4(11)
