# Supplementary material for: 3-(2-Acetyl­anilino)propanoic acid
Source: Acta Crystallogr Sect E Struct Rep Online. 2008 Nov 13;64(Pt 12):o2359. doi: 10.1107/S1600536808035277 (PMC2959954; doi:10.1107/S1600536808035277)
Supplement: Supplementary file 2 [file e-64-o2359-Isup2.hkl]

# 
# h,k,l, Fc-squared, Fo-squared, sigma(Fo-squared) and status flag 
# 
data_I
_shelx_title ' Sparrow4' 
_shelx_refln_list_code          4 
_shelx_F_calc_maximum       65.56 
_exptl_crystal_F_000       220.00 
_reflns_d_resolution_high  0.6934 
 
loop_ 
 _symmetry_equiv_pos_as_xyz 
 'x, y, z' 
 '-x, -y, -z' 
 
_cell_length_a     5.1935 
_cell_length_b     9.8342 
_cell_length_c     9.9200 
_cell_angle_alpha  77.084 
_cell_angle_beta   85.174 
_cell_angle_gamma  83.019 
 
_shelx_F_squared_multiplier     1.000 
 
loop_ 
 _refln_index_h 
 _refln_index_k 
 _refln_index_l 
 _refln_F_squared_calc 
 _refln_F_squared_meas 
 _refln_F_squared_sigma 
 _refln_observed_status 
   1   0   0      404.81      360.57      5.18 o 
   2   0   0       57.89       69.84      1.26 o 
   3   0   0      325.44      344.04      4.65 o 
   4   0   0      219.47      214.45      7.04 o 
   5   0   0      338.56      353.20      6.29 o 
   6   0   0       12.14       10.39      1.36 o 
   7   0   0        2.48        2.12      1.19 o 
  -7   1   0       44.48       44.53      3.00 o 
  -6   1   0        0.15       -0.26      0.77 o 
  -5   1   0        0.79        0.76      0.47 o 
  -4   1   0        0.53        1.51      0.35 o 
  -3   1   0        8.83        9.20      0.29 o 
  -2   1   0      494.25      528.31      6.67 o 
  -1   1   0      367.65      365.45      4.28 o 
   1   1   0      711.99      709.08      9.54 o 
   2   1   0       45.48       48.95      1.00 o 
   3   1   0       74.15       65.80      1.49 o 
   4   1   0        7.44        5.99      0.92 o 
   5   1   0      382.17      418.11      7.19 o 
   6   1   0      112.83      120.17      3.66 o 
   7   1   0       15.73       15.69      1.78 o 
  -7   2   0       38.02       40.77      3.31 o 
  -6   2   0        1.68        2.19      0.87 o 
  -5   2   0       32.95       29.22      1.19 o 
  -4   2   0        7.35        6.48      0.35 o 
  -3   2   0      119.28      135.47      1.96 o 
  -2   2   0      931.67      965.52     11.76 o 
  -1   2   0       51.98       45.70      0.72 o 
   0   2   0       25.63       24.75      0.46 o 
   1   2   0      766.44      743.73      8.55 o 
   2   2   0      375.94      366.59      5.30 o 
   3   2   0       74.58       82.24      1.51 o 
   4   2   0      122.91      117.16      2.77 o 
   5   2   0       27.37       27.90      1.58 o 
   6   2   0       15.99       14.50      1.08 o 
   7   2   0       13.20       13.01      1.32 o 
  -7   3   0        1.75        1.46      1.20 o 
  -6   3   0        0.46        1.35      0.72 o 
  -5   3   0       51.49       53.68      1.73 o 
  -4   3   0       32.39       36.81      0.97 o 
  -3   3   0       48.62       46.64      0.83 o 
  -2   3   0        0.26        0.83      0.35 o 
  -1   3   0      712.21      687.01     42.75 o 
   0   3   0      285.56      286.07      8.62 o 
   1   3   0        1.76        1.13      0.16 o 
   2   3   0      190.61      198.22      3.00 o 
   3   3   0      660.20      682.27      8.86 o 
   4   3   0      127.04      132.80      3.14 o 
   5   3   0      136.04      141.64      3.58 o 
   6   3   0       87.88       92.62      3.55 o 
   7   3   0        4.43        5.49      1.45 o 
  -6   4   0       19.62       20.64      1.62 o 
  -5   4   0       56.00       51.05      2.30 o 
  -4   4   0      303.05      267.00      4.93 o 
  -3   4   0        0.16        0.04      0.15 o 
  -2   4   0        8.19        8.17      0.19 o 
  -1   4   0      124.78      125.60      8.22 o 
   0   4   0       77.17       79.20      1.12 o 
   1   4   0       29.10       28.21      0.76 o 
   2   4   0      322.65      323.50      4.51 o 
   3   4   0      288.31      275.13      6.94 o 
   4   4   0        0.08        0.87      0.57 o 
   5   4   0      210.46      209.30      4.94 o 
   6   4   0        8.66        7.54      1.80 o 
   7   4   0        0.02        0.37      1.54 o 
  -6   5   0        0.35       -0.53      0.76 o 
  -5   5   0        1.72        2.66      0.64 o 
  -4   5   0       11.28       11.92      0.54 o 
  -3   5   0       69.59       58.71      0.87 o 
  -2   5   0        1.30        1.50      0.49 o 
  -1   5   0      175.10      165.98     10.42 o 
   0   5   0       89.91       94.10      1.61 o 
   1   5   0      315.92      316.30      3.76 o 
   2   5   0       48.78       49.60      2.24 o 
   3   5   0       53.78       49.47      1.27 o 
   4   5   0       16.22       15.86      0.91 o 
   5   5   0        5.68        5.68      1.02 o 
   6   5   0        3.26        2.01      1.17 o 
   7   5   0        0.21        1.27      1.45 o 
  -6   6   0       59.10       66.93      4.24 o 
  -5   6   0       13.90       13.70      1.49 o 
  -4   6   0        0.63       -0.05      0.35 o 
  -3   6   0       22.05       21.41      1.01 o 
  -2   6   0       46.33       49.66      2.60 o 
  -1   6   0       12.15       12.02      0.74 o 
   0   6   0      214.05      218.79      6.85 o 
   1   6   0       15.30       17.99      0.37 o 
   2   6   0        4.56        3.62      0.29 o 
   3   6   0       39.21       38.01      1.57 o 
   4   6   0        4.50        6.11      0.96 o 
   5   6   0       21.17       25.78      1.38 o 
   6   6   0        0.69        0.83      2.06 o 
   7   6   0        1.20        1.32      1.29 o 
  -5   7   0        7.55        9.42      1.94 o 
  -4   7   0        0.08        0.10      0.56 o 
  -3   7   0        0.00        0.01      0.46 o 
  -2   7   0       21.09       19.35      0.96 o 
  -1   7   0      368.48      332.47      8.16 o 
   0   7   0       20.67       21.34      0.94 o 
   1   7   0      210.38      211.97      5.10 o 
   2   7   0       44.81       43.82      0.82 o 
   3   7   0        9.47       10.93      1.49 o 
   4   7   0        3.10        1.88      0.91 o 
   5   7   0        0.15       -0.22      0.80 o 
   6   7   0       12.36       13.09      1.68 o 
  -5   8   0       25.23       27.88      2.43 o 
  -4   8   0        0.02       -0.22      0.70 o 
  -3   8   0        9.01        9.02      0.78 o 
  -2   8   0       51.33       52.39      1.86 o 
  -1   8   0     1057.64     1003.64     22.95 o 
   0   8   0       27.23       27.04      0.62 o 
   1   8   0       83.51       88.48      1.38 o 
   2   8   0      211.00      213.53      3.54 o 
   3   8   0       34.77       36.26      1.54 o 
   4   8   0       27.18       30.18      1.36 o 
   5   8   0        6.33        7.03      1.76 o 
   6   8   0       12.58        9.94      1.32 o 
  -4   9   0        1.06        0.39      1.34 o 
  -3   9   0        1.74        0.95      0.58 o 
  -2   9   0       61.61       58.04      3.25 o 
  -1   9   0       37.29       34.52      2.52 o 
   0   9   0       99.22       95.86      2.77 o 
   1   9   0        0.00        0.26      0.24 o 
   2   9   0       19.56       19.46      0.71 o 
   3   9   0       39.03       40.57      1.22 o 
   4   9   0      178.51      188.97      5.09 o 
   5   9   0       33.59       35.34      1.77 o 
   6   9   0       28.96       24.35      2.11 o 
  -4  10   0       15.88       19.81      2.19 o 
  -3  10   0      123.44      140.67      4.23 o 
  -2  10   0        4.24        4.47      1.04 o 
  -1  10   0        0.11        0.08      0.72 o 
   0  10   0      102.05       96.96      2.12 o 
   1  10   0       22.24       25.16      0.93 o 
   2  10   0       30.08       26.65      0.85 o 
   3  10   0       67.31       68.03      1.99 o 
   4  10   0      150.43      149.90      3.93 o 
   5  10   0      101.70       89.51     10.53 o 
  -3  11   0       15.77       19.60      1.38 o 
  -2  11   0       67.13       68.11      2.44 o 
  -1  11   0       12.17       12.72      1.16 o 
   0  11   0        1.86        2.93      0.70 o 
   1  11   0       26.19       24.08      0.90 o 
   2  11   0      112.71      114.47      2.84 o 
   3  11   0       31.71       33.88      1.48 o 
   4  11   0      139.30      143.83      5.39 o 
   5  11   0       50.63       33.61      3.87 o 
  -2  12   0       12.10       10.88      1.71 o 
  -1  12   0        0.55       -0.19      0.96 o 
   0  12   0        0.02        1.42      0.82 o 
   1  12   0       80.69       76.73      4.15 o 
   2  12   0        1.51        0.53      0.55 o 
   3  12   0       65.22       59.97      2.68 o 
   4  12   0       43.58       37.39      3.24 o 
  -1  13   0        7.20        3.94      1.60 o 
   0  13   0       34.71       44.30      3.45 o 
   1  13   0        0.06        2.35      1.29 o 
   2  13   0        0.63        0.00      0.33 o 
   3  13   0        4.28        3.04      1.37 o 
  -1 -13   1        9.33        6.50      1.97 o 
   0 -13   1        7.27        3.61      1.93 o 
  -4 -12   1       12.35        8.89      1.61 o 
  -3 -12   1        4.83        4.54      0.96 o 
  -2 -12   1        4.43        4.04      0.72 o 
  -1 -12   1       11.07       10.85      1.48 o 
   0 -12   1        0.45        0.73      1.59 o 
   1 -12   1       12.04        9.67      1.68 o 
  -4 -11   1        0.86        1.03      1.15 o 
  -3 -11   1       12.24       14.18      1.34 o 
  -2 -11   1       97.20       89.04      4.42 o 
  -1 -11   1       16.54       17.66      1.12 o 
   0 -11   1        0.75       -0.54      0.70 o 
   1 -11   1       32.80       29.43      2.32 o 
   2 -11   1        0.08        1.35      0.83 o 
   3 -11   1       30.55       26.43      1.60 o 
  -5 -10   1       12.98       12.55      1.60 o 
  -4 -10   1        1.33        1.81      0.76 o 
  -3 -10   1        0.00       -0.31      0.62 o 
  -2 -10   1      143.70      139.73      3.15 o 
  -1 -10   1        9.60        9.47      1.08 o 
   0 -10   1        4.99        5.17      0.38 o 
   1 -10   1       21.11       18.70      1.40 o 
   2 -10   1        0.36        0.84      0.70 o 
   3 -10   1        0.04        1.10      0.60 o 
   4 -10   1       16.52       15.58      1.38 o 
  -5  -9   1        0.48        1.14      0.80 o 
  -4  -9   1       85.46       88.78      2.99 o 
  -3  -9   1        1.98        3.08      0.65 o 
  -2  -9   1        0.28        0.40      0.34 o 
  -1  -9   1        0.33        0.76      0.35 o 
   0  -9   1       12.13       10.85      1.16 o 
   1  -9   1       59.01       58.27      1.89 o 
   2  -9   1      123.00      121.73      5.35 o 
   3  -9   1      108.91      114.59      2.89 o 
   4  -9   1        9.18        7.96      2.26 o 
  -6  -8   1       10.03       11.71      2.37 o 
  -5  -8   1        8.87        7.54      1.01 o 
  -4  -8   1      501.16      515.83     12.48 o 
  -3  -8   1        6.98        7.02      1.59 o 
  -2  -8   1        5.26        5.39      0.45 o 
  -1  -8   1        4.49        4.01      0.43 o 
   0  -8   1       10.19        9.59      0.99 o 
   1  -8   1      224.68      211.44      5.45 o 
   2  -8   1       94.70       91.05      2.41 o 
   3  -8   1        3.95        4.65      1.13 o 
   4  -8   1       65.66       81.41      2.88 o 
   5  -8   1       14.33       16.48      1.78 o 
  -6  -7   1       14.63       12.66      2.76 o 
  -5  -7   1        2.08        2.90      1.25 o 
  -4  -7   1       76.72       80.61      2.48 o 
  -3  -7   1       45.03       48.06      1.52 o 
  -2  -7   1       28.24       25.18      0.84 o 
  -1  -7   1       35.12       33.49      1.46 o 
   0  -7   1        4.09        5.03      0.35 o 
   1  -7   1      674.35      617.00     14.56 o 
   2  -7   1      520.71      480.44     11.86 o 
   3  -7   1      113.54      112.49      3.28 o 
   4  -7   1       21.34       24.41      1.25 o 
   5  -7   1        2.89        1.72      1.22 o 
  -6  -6   1       35.81       33.80      2.37 o 
  -5  -6   1        8.86        7.50      0.94 o 
  -4  -6   1       25.04       24.04      1.15 o 
  -3  -6   1       66.08       66.36      1.69 o 
  -2  -6   1       73.01       77.40      2.67 o 
  -1  -6   1       37.45       42.64      0.98 o 
   0  -6   1      273.30      277.95      3.23 o 
   1  -6   1       64.82       54.43      1.62 o 
   2  -6   1      106.64       87.10      3.65 o 
   3  -6   1       91.94       87.34      2.55 o 
   4  -6   1        3.49        2.74      0.43 o 
   5  -6   1        1.25        3.79      1.26 o 
   6  -6   1      137.45      149.83      7.89 o 
  -7  -5   1       47.77       47.85      2.91 o 
  -6  -5   1       13.11       10.66      2.03 o 
  -5  -5   1       59.84       61.70      2.48 o 
  -4  -5   1        0.07        0.15      1.67 o 
  -3  -5   1        0.47        0.23      0.36 o 
  -2  -5   1       19.30       21.07      0.68 o 
  -1  -5   1      734.31      791.11      8.92 o 
   0  -5   1      755.52      802.17     19.17 o 
   1  -5   1        0.15        1.19      0.36 o 
   2  -5   1      114.49      102.44      3.21 o 
   3  -5   1       30.85       32.77      0.63 o 
   4  -5   1      305.59      273.60      5.10 o 
   5  -5   1       14.22       14.44      1.09 o 
  -7  -4   1        3.30        3.86      1.47 o 
  -6  -4   1        5.33        5.17      0.99 o 
  -5  -4   1        5.49        5.62      1.02 o 
  -4  -4   1        7.85        9.50      0.80 o 
  -3  -4   1       11.23        8.17      0.57 o 
  -2  -4   1        7.81        7.34      0.34 o 
  -1  -4   1        4.95        5.22      0.21 o 
   0  -4   1       17.60       22.01      0.34 o 
   1  -4   1        7.43        5.14      0.48 o 
   2  -4   1       60.85       56.04      0.76 o 
   3  -4   1       21.69       19.62      0.74 o 
   4  -4   1       11.41       16.25      0.57 o 
   5  -4   1      153.33      141.77      5.21 o 
   6  -4   1       24.89       20.17      1.60 o 
  -7  -3   1       40.65       42.74      2.45 o 
  -6  -3   1       20.59       19.37      2.12 o 
  -5  -3   1       11.35        8.76      0.82 o 
  -4  -3   1        0.44        1.20      1.68 o 
  -3  -3   1      754.80      802.27     11.76 o 
  -2  -3   1      377.93      408.81      5.47 o 
  -1  -3   1       54.98       57.03      0.89 o 
   0  -3   1      124.39      122.00      1.97 o 
   1  -3   1      156.62      151.50      2.20 o 
   2  -3   1      279.18      298.49      3.63 o 
   3  -3   1        8.52        6.48      0.56 o 
   4  -3   1       55.52       54.27      1.92 o 
   5  -3   1       30.25       23.16      1.47 o 
   6  -3   1       78.42       82.75      4.08 o 
   7  -3   1       15.23       12.66      1.80 o 
  -7  -2   1        3.67        2.62      1.29 o 
  -6  -2   1        0.05        0.75      0.97 o 
  -5  -2   1       33.99       33.18      1.36 o 
  -4  -2   1      113.50      111.93      2.76 o 
  -3  -2   1       37.88       41.95      0.98 o 
  -2  -2   1       15.14       14.51      0.64 o 
  -1  -2   1      120.21      112.18      2.26 o 
   0  -2   1       74.06       71.15      0.86 o 
   1  -2   1      216.47      218.91      2.66 o 
   2  -2   1      195.37      217.75      2.73 o 
   3  -2   1       12.39        8.09      0.32 o 
   4  -2   1        1.60        2.69      0.37 o 
   5  -2   1       14.28       14.03      2.02 o 
   6  -2   1       48.28       45.38      2.48 o 
   7  -2   1       13.70       14.13      1.86 o 
  -7  -1   1        2.07        0.77      1.10 o 
  -6  -1   1        0.04       -0.12      0.68 o 
  -5  -1   1      879.19      927.32     16.98 o 
  -4  -1   1       21.50       20.56      0.79 o 
  -3  -1   1       68.06       66.35      1.29 o 
  -2  -1   1      718.45      720.46      9.94 o 
  -1  -1   1        3.56        6.13      0.24 o 
   0  -1   1     1066.60      985.27     14.33 o 
   1  -1   1     1679.49     1479.97     17.85 o 
   2  -1   1        2.41        2.63      0.17 o 
   3  -1   1      552.64      578.87      8.44 o 
   4  -1   1        5.99        9.15      0.44 o 
   5  -1   1       60.22       57.39      1.79 o 
   6  -1   1        9.69        9.73      0.94 o 
   7  -1   1       17.14       17.33      1.82 o 
  -7   0   1       24.18       25.91      2.58 o 
  -6   0   1       70.32       74.85      2.85 o 
  -5   0   1       71.86       76.27      2.45 o 
  -4   0   1      188.87      187.83      3.24 o 
  -3   0   1       19.43       19.27      0.54 o 
  -2   0   1       92.68       81.83      2.08 o 
  -1   0   1        6.38        8.96      0.38 o 
   1   0   1     2590.13     2303.73     37.51 o 
   2   0   1      358.66      346.05      4.57 o 
   3   0   1      144.64      152.28      2.25 o 
   4   0   1       93.48       96.28      2.81 o 
   5   0   1       80.64       81.81      2.50 o 
   6   0   1        5.10        5.56      0.95 o 
   7   0   1       40.16       38.59      3.08 o 
  -7   1   1        0.21       -0.99      1.42 o 
  -6   1   1        0.35        0.85      0.96 o 
  -5   1   1        2.47        1.94      0.91 o 
  -4   1   1        1.50        2.83      0.36 o 
  -3   1   1      134.54      138.50      2.08 o 
  -2   1   1       19.77       12.84      0.33 o 
  -1   1   1     1632.94     1488.37     20.91 o 
   0   1   1        8.50        8.88      0.19 o 
   1   1   1       74.57       65.93      1.01 o 
   2   1   1      905.64      892.46     12.15 o 
   3   1   1        1.79        1.34      0.26 o 
   4   1   1       82.04       84.15      1.74 o 
   5   1   1       14.43       13.07      1.03 o 
   6   1   1        2.53        1.96      0.95 o 
   7   1   1        8.90        6.86      1.78 o 
  -7   2   1        6.51        6.25      1.32 o 
  -6   2   1       44.92       46.71      2.75 o 
  -5   2   1       23.15       23.47      1.75 o 
  -4   2   1      119.54      110.66      2.37 o 
  -3   2   1      129.64      130.29      2.14 o 
  -2   2   1       19.17       23.45      0.47 o 
  -1   2   1     1039.05      984.75     12.89 o 
   0   2   1     2264.92     1986.15     58.85 o 
   1   2   1      547.67      526.09      7.26 o 
   2   2   1       79.33       83.66      1.47 o 
   3   2   1       29.84       30.27      0.78 o 
   4   2   1        4.27        3.63      0.73 o 
   5   2   1      113.30      114.09      2.95 o 
   6   2   1        2.88        4.91      1.65 o 
   7   2   1       29.83       26.77      3.52 o 
  -7   3   1        0.30       -0.66      1.22 o 
  -6   3   1       61.85       62.58      3.19 o 
  -5   3   1        4.76        4.49      0.53 o 
  -4   3   1       64.19       63.31      1.46 o 
  -3   3   1       11.53       16.89      0.92 o 
  -2   3   1      823.54      898.96     10.95 o 
  -1   3   1      110.58      119.94      2.65 o 
   0   3   1     1561.97     1440.08     16.38 o 
   1   3   1      604.62      588.24      6.91 o 
   2   3   1       27.99       29.18      0.63 o 
   3   3   1      322.26      321.84      4.67 o 
   4   3   1       31.77       31.60      1.33 o 
   5   3   1        5.04        5.70      0.74 o 
   6   3   1      576.91      623.32     15.04 o 
   7   3   1        0.05       -1.19      1.19 o 
  -6   4   1       11.60       13.11      1.34 o 
  -5   4   1       54.16       54.06      2.63 o 
  -4   4   1        9.50       10.64      0.89 o 
  -3   4   1       21.62       26.06      0.55 o 
  -2   4   1       24.96       19.45      0.38 o 
  -1   4   1      356.07      401.47      6.94 o 
   0   4   1       19.88       21.53      0.34 o 
   1   4   1      103.79       89.49      1.23 o 
   2   4   1       81.51       74.14      1.19 o 
   3   4   1        5.29        3.98      0.44 o 
   4   4   1       64.71       65.67      2.11 o 
   5   4   1       33.84       33.83      2.10 o 
   6   4   1       25.52       30.05      1.87 o 
   7   4   1        2.66        2.83      1.98 o 
  -6   5   1       23.62       19.91      1.70 o 
  -5   5   1      103.22      100.94      4.28 o 
  -4   5   1       67.48       49.82      1.17 o 
  -3   5   1       42.32       32.08      0.64 o 
  -2   5   1       23.72       18.94      0.34 o 
  -1   5   1      134.60      142.41      5.41 o 
   0   5   1      132.65      126.02      1.55 o 
   1   5   1       80.71       93.60      1.25 o 
   2   5   1        0.29        0.54      0.41 o 
   3   5   1      190.47      211.16      5.04 o 
   4   5   1      358.20      371.10      7.84 o 
   5   5   1        0.13        0.66      0.74 o 
   6   5   1        7.63        8.43      3.70 o 
   7   5   1       12.28       11.45      1.85 o 
  -6   6   1        1.72        0.89      1.36 o 
  -5   6   1       66.80       58.99      2.12 o 
  -4   6   1      149.31      135.76      5.13 o 
  -3   6   1        1.66        5.75      0.43 o 
  -2   6   1       13.33       14.97      1.34 o 
  -1   6   1       49.01       41.72      0.97 o 
   0   6   1       20.51       22.38      0.38 o 
   1   6   1       39.59       41.33      0.67 o 
   2   6   1       10.69       13.36      0.44 o 
   3   6   1        0.03        0.08      0.64 o 
   4   6   1       22.33       20.56      1.22 o 
   5   6   1        2.46        2.59      1.06 o 
   6   6   1        7.42        8.50      2.00 o 
   7   6   1        4.40        3.30      1.03 o 
  -5   7   1        6.69       12.70      1.89 o 
  -4   7   1       25.68       29.97      1.88 o 
  -3   7   1      302.18      265.40      6.63 o 
  -2   7   1       16.67       16.34      0.95 o 
  -1   7   1      119.10      112.66      3.02 o 
   0   7   1        1.18        1.80      0.24 o 
   1   7   1      150.93      156.14      3.44 o 
   2   7   1      375.21      382.01      5.03 o 
   3   7   1        6.99        6.85      0.81 o 
   4   7   1        0.91        0.87      0.85 o 
   5   7   1        6.19        6.44      0.92 o 
   6   7   1       25.89       29.71      2.19 o 
  -5   8   1      205.70      234.02     11.10 o 
  -4   8   1        0.96        1.22      0.54 o 
  -3   8   1        9.04        7.66      0.75 o 
  -2   8   1       72.49       66.19      2.21 o 
  -1   8   1       51.47       48.36      1.56 o 
   0   8   1       91.70       89.47      1.47 o 
   1   8   1      107.47      111.10      1.72 o 
   2   8   1       10.33        9.97      0.62 o 
   3   8   1       34.69       36.71      1.41 o 
   4   8   1       38.15       37.30      2.00 o 
   5   8   1        3.63        3.28      0.90 o 
   6   8   1        8.36        7.46      2.17 o 
  -4   9   1        1.00        1.49      1.69 o 
  -3   9   1       31.86       35.51      1.30 o 
  -2   9   1      133.76      131.94      3.83 o 
  -1   9   1      324.89      314.57      7.51 o 
   0   9   1      535.28      529.07      7.30 o 
   1   9   1       11.68       11.83      0.39 o 
   2   9   1       11.78       10.58      0.80 o 
   3   9   1       15.19       15.57      0.77 o 
   4   9   1       11.22       10.86      1.14 o 
   5   9   1       68.34       68.25      2.68 o 
   6   9   1        0.00       -0.46      0.97 o 
  -4  10   1       14.01       18.37      2.08 o 
  -3  10   1       33.42       35.92      1.66 o 
  -2  10   1       18.86       18.85      1.45 o 
  -1  10   1       65.26       59.20      1.99 o 
   0  10   1       34.76       35.81      1.98 o 
   1  10   1       12.25       12.33      0.69 o 
   2  10   1        1.86        1.89      0.38 o 
   3  10   1        1.97        1.78      0.50 o 
   4  10   1        1.56        0.98      0.59 o 
   5  10   1      164.52      151.90     13.68 o 
  -3  11   1        7.45        6.50      0.97 o 
  -2  11   1       72.53       82.86      3.77 o 
  -1  11   1      105.52      110.04      4.29 o 
   0  11   1       39.05       41.25      1.72 o 
   1  11   1        5.41        6.22      0.80 o 
   2  11   1        0.20        0.36      0.57 o 
   3  11   1        0.19       -0.13      0.89 o 
   4  11   1        2.30        3.61      1.16 o 
   5  11   1       84.36       91.56      6.17 o 
  -2  12   1        8.66        7.45      1.16 o 
  -1  12   1        2.17        1.59      1.13 o 
   0  12   1       20.30       22.82      1.41 o 
   1  12   1        2.17        2.20      0.59 o 
   2  12   1        3.51        4.05      0.64 o 
   3  12   1       51.98       52.13      2.41 o 
   4  12   1        1.40       -0.99      0.99 o 
  -1  13   1        0.01       -0.10      0.73 o 
   0  13   1       19.04       18.22      2.25 o 
   1  13   1        0.69        1.94      0.89 o 
   2  13   1        8.78        7.99      1.01 o 
   3  13   1       84.43       64.97      4.27 o 
  -3 -12   2        8.40        4.81      1.06 o 
  -2 -12   2        5.77        7.20      0.99 o 
  -1 -12   2       10.42       14.01      2.07 o 
   0 -12   2        7.55       11.81      2.14 o 
   1 -12   2       59.34       57.58      4.11 o 
  -4 -11   2        0.34       -1.16      1.16 o 
  -3 -11   2        1.04        0.10      0.83 o 
  -2 -11   2       23.32       21.86      1.24 o 
  -1 -11   2        0.36        1.16      0.56 o 
   0 -11   2        1.28        4.20      1.46 o 
   1 -11   2       37.70       47.34      3.25 o 
   2 -11   2       16.71       19.55      2.45 o 
   3 -11   2        1.31        3.31      1.24 o 
  -5 -10   2        2.35        2.33      1.86 o 
  -4 -10   2        4.63        7.29      1.09 o 
  -3 -10   2       41.40       43.46      1.75 o 
  -2 -10   2       93.37       86.14      2.67 o 
  -1 -10   2        4.05        2.64      0.76 o 
   0 -10   2      109.34      103.62      2.47 o 
   1 -10   2        0.54        1.01      0.66 o 
   2 -10   2        2.10        3.03      0.61 o 
   3 -10   2       19.50       19.96      1.23 o 
  -5  -9   2        0.00        1.16      0.99 o 
  -4  -9   2      134.51      135.34      3.57 o 
  -3  -9   2      274.78      272.25      5.87 o 
  -2  -9   2       20.32       18.28      1.15 o 
  -1  -9   2      237.55      216.12      3.58 o 
   0  -9   2       51.48       49.46      1.26 o 
   1  -9   2        3.48        2.87      0.69 o 
   2  -9   2       38.17       36.14      1.24 o 
   3  -9   2       59.44       62.25      3.49 o 
   4  -9   2       32.17       42.02      2.40 o 
  -6  -8   2        7.92        6.59      1.15 o 
  -5  -8   2        1.09        0.52      1.24 o 
  -4  -8   2      111.35      114.73      4.69 o 
  -3  -8   2      391.71      397.75     10.47 o 
  -2  -8   2       72.12       73.72      1.57 o 
  -1  -8   2        8.64        7.62      0.38 o 
   0  -8   2       61.90       59.95      2.91 o 
   1  -8   2      131.80      125.22      3.46 o 
   2  -8   2        4.33        3.58      0.50 o 
   3  -8   2        0.03        0.34      0.68 o 
   4  -8   2      103.49      120.89      3.71 o 
   5  -8   2       14.48       19.40      2.43 o 
  -6  -7   2        7.33        8.95      1.54 o 
  -5  -7   2       64.94       61.52      2.35 o 
  -4  -7   2       37.15       39.83      2.50 o 
  -3  -7   2      243.13      238.86      7.37 o 
  -2  -7   2       87.02       83.97      1.53 o 
  -1  -7   2       35.30       35.91      0.86 o 
   0  -7   2        5.85        8.67      0.28 o 
   1  -7   2       82.01       73.81      2.20 o 
   2  -7   2       69.99       65.86      1.76 o 
   3  -7   2       18.01       16.37      1.89 o 
   4  -7   2       10.20       10.16      2.27 o 
   5  -7   2        1.21       -0.36      1.23 o 
  -6  -6   2        7.96        7.28      1.15 o 
  -5  -6   2       60.92       59.03      2.31 o 
  -4  -6   2       11.60       15.64      1.21 o 
  -3  -6   2        0.84        1.20      0.51 o 
  -2  -6   2       81.48       86.10      1.74 o 
  -1  -6   2      363.31      364.53      4.57 o 
   0  -6   2      110.70      111.23      1.46 o 
   1  -6   2       20.45       22.98      0.41 o 
   2  -6   2      815.92      750.19     14.47 o 
   3  -6   2       44.32       43.00      2.45 o 
   4  -6   2        8.75        7.23      0.40 o 
   5  -6   2        1.12       -1.42      1.42 o 
  -6  -5   2        0.98        0.47      2.86 o 
  -5  -5   2        5.22        6.83      2.13 o 
  -4  -5   2        0.27        2.01      0.86 o 
  -3  -5   2        8.74        7.99      1.45 o 
  -2  -5   2       27.07       28.66      0.75 o 
  -1  -5   2      170.58      175.64      2.37 o 
   0  -5   2      410.11      434.54      9.21 o 
   1  -5   2       25.40       28.98      0.48 o 
   2  -5   2      681.22      642.65      8.45 o 
   3  -5   2       26.21       25.60      1.19 o 
   4  -5   2        0.63        0.71      0.55 o 
   5  -5   2        0.51       -0.43      0.43 o 
   6  -5   2        7.72        8.79      1.47 o 
  -7  -4   2       41.70       36.83      3.36 o 
  -6  -4   2        1.41        2.28      2.39 o 
  -5  -4   2        1.35        0.73      1.24 o 
  -4  -4   2       57.91       65.36      2.26 o 
  -3  -4   2        6.22        7.08      1.23 o 
  -2  -4   2      113.26      108.26      1.86 o 
  -1  -4   2       88.11       85.86      1.44 o 
   0  -4   2       11.50       12.09      0.28 o 
   1  -4   2      213.01      217.29      7.80 o 
   2  -4   2       55.91       57.36      0.90 o 
   3  -4   2       16.48       19.10      0.83 o 
   4  -4   2        8.89        9.81      1.04 o 
   5  -4   2        0.01        0.24      0.67 o 
   6  -4   2       11.71        8.72      1.12 o 
  -7  -3   2        1.57        2.89      1.45 o 
  -6  -3   2        0.09        0.01      1.16 o 
  -5  -3   2        4.35        3.63      1.01 o 
  -4  -3   2        0.00       -0.75      0.75 o 
  -3  -3   2       69.92       71.27      2.63 o 
  -2  -3   2       28.83       29.22      0.64 o 
  -1  -3   2        4.04        4.29      0.25 o 
   0  -3   2      931.95      968.57     15.19 o 
   1  -3   2       63.99       65.65      2.43 o 
   2  -3   2      101.92       97.60      2.34 o 
   3  -3   2        1.72        2.07      0.27 o 
   4  -3   2       47.15       43.54      1.05 o 
   5  -3   2        0.00       -0.17      0.70 o 
   6  -3   2        4.10        3.86      0.97 o 
   7  -3   2        0.03        0.63      0.90 o 
  -7  -2   2        0.06       -0.78      1.44 o 
  -6  -2   2        0.38       -0.54      1.07 o 
  -5  -2   2        7.86        7.68      1.04 o 
  -4  -2   2      272.46      270.29      5.76 o 
  -3  -2   2        1.16        1.49      0.43 o 
  -2  -2   2      593.67      615.56      9.39 o 
  -1  -2   2      906.42      920.11     13.57 o 
   0  -2   2      182.94      188.98      2.16 o 
   1  -2   2       25.56       28.76      0.44 o 
   2  -2   2       95.85       92.39      1.39 o 
   3  -2   2        6.48        6.71      0.61 o 
   4  -2   2        1.36        1.46      0.29 o 
   5  -2   2      218.99      199.45      4.48 o 
   6  -2   2       54.19       49.50      2.51 o 
   7  -2   2       13.77       11.62      1.81 o 
  -7  -1   2       40.06       34.76      2.85 o 
  -6  -1   2        2.77        3.13      1.07 o 
  -5  -1   2      219.81      220.35      9.25 o 
  -4  -1   2      298.72      297.46      6.25 o 
  -3  -1   2      116.59      136.22      2.75 o 
  -2  -1   2     2550.73     2663.66     37.41 o 
  -1  -1   2      281.77      292.73      4.71 o 
   0  -1   2       22.57       17.63      0.27 o 
   1  -1   2      112.80      120.28      1.47 o 
   2  -1   2      618.81      590.22      8.25 o 
   3  -1   2       17.89       20.38      0.52 o 
   4  -1   2       34.11       35.23      1.27 o 
   5  -1   2       27.90       25.20      1.12 o 
   6  -1   2       33.05       33.15      2.06 o 
   7  -1   2        0.01        1.10      1.02 o 
  -7   0   2        2.46        3.65      1.76 o 
  -6   0   2       19.46       18.18      1.18 o 
  -5   0   2       12.38       15.38      1.77 o 
  -4   0   2      155.72      156.82      2.97 o 
  -3   0   2      152.34      140.33      2.52 o 
  -2   0   2       38.11       48.79      0.98 o 
  -1   0   2      515.75      502.94      8.31 o 
   0   0   2     1023.92      973.47     10.06 o 
   1   0   2        3.30        3.68      0.35 o 
   2   0   2       69.62       63.98      1.06 o 
   3   0   2      640.34      704.44      8.87 o 
   4   0   2       54.80       63.53      1.46 o 
   5   0   2        3.96        4.22      1.30 o 
   6   0   2       39.15       35.67      1.86 o 
   7   0   2        2.26        2.38      1.49 o 
  -7   1   2        0.98        2.02      1.16 o 
  -6   1   2       39.83       39.59      1.92 o 
  -5   1   2      193.34      192.84      4.80 o 
  -4   1   2      730.28      733.18     21.34 o 
  -3   1   2       24.20       25.55      0.57 o 
  -2   1   2       74.88       75.08      2.05 o 
  -1   1   2       20.26       23.11      0.51 o 
   0   1   2      525.53      514.82      5.80 o 
   1   1   2      211.78      210.27      3.26 o 
   2   1   2       31.91       33.72      0.64 o 
   3   1   2       71.48       69.42      1.82 o 
   4   1   2        0.03        0.36      0.37 o 
   5   1   2        0.00       -0.31      0.54 o 
   6   1   2        5.20        5.34      1.05 o 
   7   1   2        0.10        0.20      1.48 o 
  -7   2   2       54.11       44.07      3.29 o 
  -6   2   2       18.80       22.24      1.90 o 
  -5   2   2       25.18       23.71      1.00 o 
  -4   2   2      314.12      305.28      6.61 o 
  -3   2   2      414.83      392.23      6.19 o 
  -2   2   2      453.21      480.94      7.26 o 
  -1   2   2       33.99       41.38      0.65 o 
   0   2   2      358.84      338.62      3.50 o 
   2   2   2      156.82      163.56      2.39 o 
   3   2   2       25.61       29.22      0.70 o 
   4   2   2      132.10      145.79      3.59 o 
   5   2   2       86.39       84.54      2.43 o 
   6   2   2      282.11      283.91      7.61 o 
   7   2   2        3.85        3.75      1.25 o 
  -6   3   2       65.79       68.64      3.34 o 
  -5   3   2        0.00        0.09      0.96 o 
  -4   3   2        0.05       -0.28      0.29 o 
  -3   3   2       10.95       13.23      0.46 o 
  -2   3   2       64.27       64.45      1.00 o 
  -1   3   2      664.22      705.27      8.43 o 
   0   3   2      476.02      483.09      4.82 o 
   1   3   2      479.39      446.26      5.23 o 
   2   3   2      616.44      632.91      7.47 o 
   3   3   2       47.57       53.63      1.03 o 
   4   3   2       25.15       22.09      0.94 o 
   5   3   2        0.87        2.31      0.65 o 
   6   3   2      129.94      135.14      4.07 o 
   7   3   2       62.71       62.78      3.12 o 
  -6   4   2       24.41       28.06      1.95 o 
  -5   4   2        0.24        0.92      0.60 o 
  -4   4   2       21.74       17.41      1.40 o 
  -3   4   2       22.12       18.82      0.49 o 
  -2   4   2      217.62      243.90      5.86 o 
  -1   4   2      725.42      766.64     20.12 o 
   0   4   2       18.37       22.61      0.66 o 
   1   4   2      121.57      117.36      2.31 o 
   2   4   2      103.48      126.38      2.66 o 
   3   4   2      104.80      109.13      2.07 o 
   4   4   2       53.71       54.11      1.65 o 
   5   4   2       65.52       65.47      2.14 o 
   6   4   2        1.25        2.03      0.89 o 
   7   4   2       12.00       10.17      1.24 o 
  -6   5   2        4.58        4.97      0.82 o 
  -5   5   2        3.10        3.68      0.86 o 
  -4   5   2       64.26       63.77      1.50 o 
  -3   5   2       23.65       29.32      0.57 o 
  -2   5   2       31.60       28.95      0.61 o 
  -1   5   2       42.60       44.43      0.62 o 
   0   5   2      200.84      195.62      2.49 o 
   1   5   2      205.47      200.68      3.18 o 
   2   5   2        5.86        8.38      0.48 o 
   3   5   2       76.85       83.25      3.11 o 
   4   5   2      140.36      147.04      3.55 o 
   5   5   2       87.97       92.86      2.66 o 
   6   5   2       45.31       47.03      2.04 o 
   7   5   2       23.54       25.59      2.02 o 
  -6   6   2       13.02       14.57      1.76 o 
  -5   6   2       19.91       16.43      0.98 o 
  -4   6   2       49.39       40.84      1.47 o 
  -3   6   2      330.93      291.51      3.63 o 
  -2   6   2        2.50        2.01      0.15 o 
  -1   6   2       17.52       16.36      0.30 o 
   0   6   2       49.40       43.27      0.64 o 
   1   6   2       63.13       56.74      0.81 o 
   2   6   2        3.75        3.57      0.67 o 
   3   6   2       88.95       87.45      2.21 o 
   4   6   2      108.65      110.04      4.77 o 
   5   6   2        3.47        4.87      0.87 o 
   6   6   2      113.79      123.35      5.82 o 
   7   6   2        8.64        9.25      1.95 o 
  -5   7   2        2.34        1.39      1.13 o 
  -4   7   2        0.14        2.12      1.09 o 
  -3   7   2       61.10       58.47      2.95 o 
  -2   7   2       49.73       41.28      1.55 o 
  -1   7   2        0.07        0.28      0.08 o 
   0   7   2       89.00       83.24      1.22 o 
   1   7   2       38.02       37.90      0.65 o 
   2   7   2       62.32       57.24      1.39 o 
   3   7   2       40.22       40.39      1.37 o 
   4   7   2       14.64       16.59      1.16 o 
   5   7   2        4.75        3.20      0.79 o 
   6   7   2       10.07       11.12      1.48 o 
  -5   8   2       42.53       42.70      3.09 o 
  -4   8   2        8.80       11.19      1.31 o 
  -3   8   2        0.40        0.70      0.77 o 
  -2   8   2       21.66       21.01      1.91 o 
  -1   8   2       58.06       52.69      1.77 o 
   0   8   2        0.06        0.20      0.16 o 
   1   8   2      135.86      141.38      2.20 o 
   2   8   2       52.86       56.33      1.60 o 
   3   8   2        0.14       -0.22      0.58 o 
   4   8   2       22.57       21.26      1.22 o 
   5   8   2        1.36        2.91      1.26 o 
   6   8   2        5.18        4.35      1.14 o 
  -4   9   2        6.23        7.26      1.07 o 
  -3   9   2        0.00        0.02      0.56 o 
  -2   9   2        0.07       -0.76      0.76 o 
  -1   9   2        4.79        4.82      0.65 o 
   0   9   2       63.13       58.82      1.68 o 
   1   9   2       22.25       22.28      0.89 o 
   2   9   2       68.73       66.41      1.42 o 
   3   9   2        2.29        2.08      0.45 o 
   4   9   2        2.69        2.74      0.88 o 
   5   9   2        0.83        1.22      0.93 o 
   6   9   2        0.38       -0.26      1.04 o 
  -4  10   2       46.18       49.59      4.98 o 
  -3  10   2        0.53        1.22      0.56 o 
  -2  10   2       10.44       11.00      1.41 o 
  -1  10   2       29.50       28.78      1.41 o 
   0  10   2      849.77      856.37     16.32 o 
   1  10   2       30.68       31.90      0.87 o 
   2  10   2       50.46       54.43      1.35 o 
   3  10   2       90.52       98.47      2.14 o 
   4  10   2       15.56       15.10      1.35 o 
   5  10   2       48.20       43.28      8.67 o 
  -3  11   2        0.69        1.49      1.46 o 
  -2  11   2        0.23        0.40      1.34 o 
  -1  11   2       94.96       96.54      3.20 o 
   0  11   2        8.97        8.61      0.93 o 
   1  11   2       97.29      100.28      2.45 o 
   2  11   2        3.05        3.33      0.61 o 
   3  11   2        5.99        5.04      0.69 o 
   4  11   2       12.44       11.11      1.11 o 
   5  11   2       93.12       94.12      4.69 o 
  -2  12   2      105.88      124.63      6.94 o 
  -1  12   2       16.74       16.42      1.41 o 
   0  12   2        0.01       -0.27      0.96 o 
   1  12   2       64.80       61.06      1.75 o 
   2  12   2        5.79        5.89      0.68 o 
   3  12   2       28.99       27.29      1.37 o 
   4  12   2       40.77       46.16      2.58 o 
  -1  13   2       49.05       49.68      5.44 o 
   0  13   2        1.66        2.34      0.85 o 
   1  13   2        2.64        1.71      0.95 o 
   2  13   2       10.96       10.12      0.83 o 
   3  13   2       41.48       35.79      1.98 o 
  -3 -12   3        1.36        1.78      1.03 o 
  -2 -12   3        0.00       -0.67      0.67 o 
  -1 -12   3       30.76       28.98      2.60 o 
   0 -12   3        2.46        3.44      1.43 o 
   1 -12   3        7.81        5.85      2.11 o 
  -4 -11   3        1.21       -0.26      1.58 o 
  -3 -11   3        0.11       -0.53      0.79 o 
  -2 -11   3        1.86        1.78      0.92 o 
  -1 -11   3       11.03       10.92      0.88 o 
   0 -11   3       13.06       17.42      1.73 o 
   1 -11   3        3.75        7.67      1.88 o 
   2 -11   3       39.16       41.34      2.44 o 
  -4 -10   3        0.00       -0.36      0.77 o 
  -3 -10   3       28.25       28.67      1.42 o 
  -2 -10   3        8.31        7.39      0.91 o 
  -1 -10   3       19.24       17.23      0.91 o 
   0 -10   3       38.47       37.95      1.35 o 
   1 -10   3        0.00       -0.24      0.96 o 
   2 -10   3       29.07       32.01      1.58 o 
   3 -10   3        0.15       -0.89      1.09 o 
  -5  -9   3       19.50       20.30      1.94 o 
  -4  -9   3        0.00       -0.32      0.66 o 
  -3  -9   3        0.17       -0.24      0.63 o 
  -2  -9   3       21.02       20.54      0.83 o 
  -1  -9   3       64.04       58.88      1.47 o 
   0  -9   3       33.89       31.41      0.92 o 
   1  -9   3        1.09        0.98      0.49 o 
   2  -9   3       47.15       48.55      1.52 o 
   3  -9   3        0.52       -0.07      0.89 o 
   4  -9   3       33.99       37.55      2.09 o 
  -5  -8   3        0.99        0.53      0.89 o 
  -4  -8   3       31.88       30.34      1.73 o 
  -3  -8   3        2.39        2.10      0.90 o 
  -2  -8   3        0.62        0.39      0.41 o 
  -1  -8   3      278.88      253.19      4.01 o 
   0  -8   3       18.09       15.95      0.51 o 
   1  -8   3       11.14       10.96      0.33 o 
   2  -8   3       11.27       11.22      0.72 o 
   3  -8   3        0.62       -0.18      0.76 o 
   4  -8   3       14.62       21.33      1.38 o 
  -6  -7   3       13.73       10.31      1.39 o 
  -5  -7   3        6.90        5.48      1.15 o 
  -4  -7   3        0.13        0.31      0.73 o 
  -3  -7   3       44.67       43.60      1.66 o 
  -2  -7   3        0.07       -0.13      0.68 o 
  -1  -7   3       12.61       15.31      0.57 o 
   0  -7   3        8.27        7.75      0.61 o 
   1  -7   3        9.53        8.21      0.24 o 
   2  -7   3       57.04       55.55      1.56 o 
   3  -7   3       94.98       97.51      3.47 o 
   4  -7   3      107.58      117.42      3.57 o 
   5  -7   3        6.49        6.80      1.41 o 
  -6  -6   3        8.83        5.16      2.66 o 
  -5  -6   3       13.27       14.29      1.20 o 
  -4  -6   3       29.86       25.87      1.67 o 
  -3  -6   3     1068.53     1072.62     28.58 o 
  -2  -6   3       39.30       40.62      0.90 o 
  -1  -6   3       11.13       12.89      0.45 o 
   0  -6   3        9.06        5.44      0.24 o 
   1  -6   3       12.83       11.15      0.51 o 
   2  -6   3      579.28      555.51      6.62 o 
   3  -6   3       92.46       86.89      1.57 o 
   4  -6   3        0.11       -0.98      0.98 o 
   5  -6   3       85.27      108.00      4.67 o 
  -6  -5   3       10.86       10.84      3.51 o 
  -5  -5   3       48.75       54.15      2.79 o 
  -4  -5   3       12.26       12.72      0.97 o 
  -3  -5   3       47.41       48.85      1.39 o 
  -2  -5   3      127.19      128.80      2.67 o 
  -1  -5   3       13.85       11.91      1.07 o 
   0  -5   3       90.07       89.65      1.21 o 
   1  -5   3        1.01        0.82      0.23 o 
   2  -5   3      522.55      507.54      7.24 o 
   3  -5   3      608.32      595.85      8.64 o 
   4  -5   3       65.78       65.18      1.63 o 
   5  -5   3        9.70       10.06      0.84 o 
   6  -5   3        2.10        1.03      1.66 o 
  -6  -4   3        0.63        0.68      0.97 o 
  -5  -4   3       55.59       50.15      3.06 o 
  -4  -4   3        3.63        3.50      0.66 o 
  -3  -4   3       51.11       51.81      1.43 o 
  -2  -4   3      108.82       94.81      1.76 o 
  -1  -4   3      118.34      120.93      1.69 o 
   0  -4   3       26.64       37.55      0.56 o 
   1  -4   3      344.12      350.61      8.86 o 
   2  -4   3       43.14       37.27      0.63 o 
   3  -4   3       94.43       87.00      1.37 o 
   4  -4   3       84.90       84.37      1.88 o 
   5  -4   3        0.15        0.03      0.47 o 
   6  -4   3        7.75        6.98      1.06 o 
  -7  -3   3       18.57       14.20      1.44 o 
  -6  -3   3       73.94       81.96      3.13 o 
  -5  -3   3       13.08       14.87      1.29 o 
  -4  -3   3      107.95       93.80      2.70 o 
  -3  -3   3       15.15       13.83      1.09 o 
  -2  -3   3        0.83        0.33      0.36 o 
  -1  -3   3       35.90       41.37      1.34 o 
   0  -3   3     1009.72     1131.44     27.61 o 
   1  -3   3     1319.31     1385.09     15.44 o 
   2  -3   3        0.10       -0.13      0.22 o 
   3  -3   3       74.53       73.19      1.63 o 
   4  -3   3       43.72       48.24      1.24 o 
   5  -3   3      189.90      169.46      6.30 o 
   6  -3   3        1.62        2.02      1.00 o 
  -7  -2   3      217.75      222.60      8.25 o 
  -6  -2   3        7.60       10.72      1.35 o 
  -5  -2   3        5.46        4.13      1.47 o 
  -4  -2   3        1.56        0.23      0.78 o 
  -3  -2   3        6.65        7.69      1.18 o 
  -2  -2   3        0.07        0.66      0.30 o 
  -1  -2   3       77.53       82.86      1.51 o 
   0  -2   3        5.44        4.20      0.20 o 
   1  -2   3        8.62        6.72      0.21 o 
   2  -2   3        8.40        8.08      0.28 o 
   3  -2   3       46.03       42.35      1.24 o 
   4  -2   3       17.24       16.36      1.04 o 
   5  -2   3       11.56       10.79      2.09 o 
   6  -2   3      109.80      114.31      5.42 o 
   7  -2   3        4.20        3.59      1.42 o 
  -7  -1   3        4.44        3.25      1.43 o 
  -6  -1   3       77.65       87.32      3.31 o 
  -5  -1   3       19.50       18.41      1.04 o 
  -4  -1   3       13.57       13.06      0.82 o 
  -3  -1   3        0.98        0.87      0.38 o 
  -2  -1   3     1235.03     1318.82     19.16 o 
  -1  -1   3      564.57      612.30      9.21 o 
   0  -1   3       80.88       81.51      0.99 o 
   1  -1   3      114.54      117.29      1.81 o 
   2  -1   3      111.06      103.98      1.35 o 
   3  -1   3      174.95      180.08      3.70 o 
   4  -1   3        1.81        1.22      0.36 o 
   5  -1   3       56.64       60.29      1.87 o 
   6  -1   3        7.65        7.80      1.35 o 
   7  -1   3       40.45       39.89      3.20 o 
  -7   0   3        1.10       -0.73      1.29 o 
  -6   0   3        1.38        3.13      0.98 o 
  -5   0   3        1.39        1.71      0.60 o 
  -4   0   3       19.72       19.48      0.72 o 
  -3   0   3      282.85      301.47      5.84 o 
  -2   0   3        2.29        0.24      0.31 o 
  -1   0   3        8.04        7.21      0.63 o 
   0   0   3      120.52      112.09      1.46 o 
   1   0   3       77.91       69.52      1.97 o 
   2   0   3      191.07      192.49      2.75 o 
   3   0   3       54.42       58.15      1.28 o 
   4   0   3        1.33        0.47      0.55 o 
   5   0   3        2.83        2.40      0.60 o 
   6   0   3       13.99       12.80      1.45 o 
   7   0   3       35.58       28.36      2.39 o 
  -7   1   3       16.51       10.92      1.75 o 
  -6   1   3        2.34        2.14      1.23 o 
  -5   1   3        1.97        1.57      0.54 o 
  -4   1   3      925.10      909.78     16.38 o 
  -3   1   3       71.53       75.71      1.72 o 
  -2   1   3       78.05       83.55      1.79 o 
  -1   1   3      626.27      648.23      9.89 o 
   0   1   3        6.19        7.91      0.19 o 
   1   1   3      677.90      663.27      7.39 o 
   2   1   3      495.35      503.96      7.24 o 
   3   1   3        2.63        2.94      0.26 o 
   4   1   3      197.86      201.05      3.84 o 
   5   1   3        0.05        0.16      0.36 o 
   6   1   3       38.38       37.74      2.27 o 
   7   1   3        7.95        8.83      1.40 o 
  -7   2   3        0.07       -0.07      1.00 o 
  -6   2   3       23.89       26.08      1.82 o 
  -5   2   3      109.63      109.89      4.65 o 
  -4   2   3      266.89      270.70      5.22 o 
  -3   2   3      206.50      199.91      3.76 o 
  -2   2   3       69.07       69.46      1.87 o 
  -1   2   3      145.31      133.66      1.72 o 
   0   2   3        1.02        0.68      0.11 o 
   1   2   3      124.42      119.17      1.60 o 
   2   2   3      897.24      947.32     11.90 o 
   3   2   3       69.35       69.96      1.29 o 
   4   2   3      136.21      142.40      3.30 o 
   5   2   3       33.87       35.19      1.37 o 
   6   2   3       37.19       34.95      1.71 o 
   7   2   3        0.08       -0.08      0.81 o 
  -6   3   3        1.18        1.96      0.87 o 
  -5   3   3       12.36       11.71      0.89 o 
  -4   3   3        0.13        0.03      0.45 o 
  -3   3   3       46.53       48.41      1.15 o 
  -2   3   3       89.57       94.44      1.46 o 
  -1   3   3        4.09        1.95      0.35 o 
   0   3   3      554.51      556.36      5.64 o 
   1   3   3       15.48       19.76      0.51 o 
   2   3   3      204.06      204.23      3.62 o 
   3   3   3      267.23      284.07      4.45 o 
   4   3   3        0.15       -0.41      1.11 o 
   5   3   3       57.99       63.22      1.97 o 
   6   3   3       41.41       38.81      1.72 o 
   7   3   3        0.77       -1.17      1.30 o 
  -6   4   3       12.19       11.77      1.46 o 
  -5   4   3       24.72       26.32      1.53 o 
  -4   4   3       36.96       31.77      1.14 o 
  -3   4   3      127.15      121.38      2.36 o 
  -2   4   3      107.75      111.91      2.86 o 
  -1   4   3        0.22        0.25      0.14 o 
   0   4   3      649.19      671.79      6.71 o 
   1   4   3      575.21      595.97     11.25 o 
   2   4   3      375.14      392.63      7.87 o 
   3   4   3       61.53       68.77      3.58 o 
   4   4   3        0.90        0.28      0.63 o 
   5   4   3        1.76        0.98      0.70 o 
   6   4   3       60.37       62.08      2.54 o 
   7   4   3        6.40        5.29      1.89 o 
  -6   5   3        0.31       -0.33      0.53 o 
  -5   5   3      116.57      123.22      3.58 o 
  -4   5   3        1.83        1.33      0.75 o 
  -3   5   3       53.52       50.50      0.94 o 
  -2   5   3       11.64       16.13      0.53 o 
  -1   5   3      467.03      497.12      5.26 o 
   0   5   3      305.93      312.74      3.30 o 
   1   5   3      353.61      380.93      4.44 o 
   2   5   3      137.77      146.70      4.75 o 
   3   5   3       25.54       27.35      1.15 o 
   4   5   3      127.92      126.51      3.21 o 
   5   5   3        6.59        5.47      0.75 o 
   6   5   3        0.23        1.33      1.13 o 
   7   5   3      302.04      307.27     11.00 o 
  -6   6   3        5.63        2.83      2.00 o 
  -5   6   3        5.32        7.32      0.75 o 
  -4   6   3       45.43       39.60      1.52 o 
  -3   6   3        3.63        4.00      0.26 o 
  -2   6   3       29.26       37.31      0.88 o 
  -1   6   3        0.35       -0.06      0.15 o 
   0   6   3      231.25      252.61      3.07 o 
   1   6   3        1.29        1.48      0.32 o 
   2   6   3       42.39       39.67      1.88 o 
   3   6   3       17.56       15.75      1.73 o 
   4   6   3        2.80        3.17      1.54 o 
   5   6   3       53.92       64.62      2.68 o 
   6   6   3        5.50        5.64      1.53 o 
   7   6   3       17.25       19.00      1.65 o 
  -5   7   3       25.56       27.88      2.31 o 
  -4   7   3       95.20       95.80      2.93 o 
  -3   7   3       91.77       71.40      1.71 o 
  -2   7   3       26.41       19.72      1.18 o 
  -1   7   3       25.30       20.15      0.49 o 
   0   7   3       12.58       13.97      0.38 o 
   1   7   3       26.14       22.66      0.55 o 
   2   7   3       39.28       45.28      1.55 o 
   3   7   3        0.04       -0.52      0.52 o 
   4   7   3      116.69      122.53      3.33 o 
   5   7   3      169.53      172.17      5.18 o 
   6   7   3        0.01        1.91      0.91 o 
  -5   8   3        0.19       -1.73      1.73 o 
  -4   8   3      109.31      103.39      4.80 o 
  -3   8   3      102.95       88.77      3.99 o 
  -2   8   3        4.19        1.69      0.64 o 
  -1   8   3        6.24        6.47      0.39 o 
   0   8   3       26.08       24.67      1.08 o 
   1   8   3       34.71       36.54      1.29 o 
   2   8   3       17.83       15.97      1.04 o 
   3   8   3       20.93       24.43      1.24 o 
   4   8   3        0.55        0.82      0.63 o 
   5   8   3       22.55       20.82      1.28 o 
   6   8   3        1.51        2.22      1.47 o 
  -4   9   3       27.88       36.51      5.00 o 
  -3   9   3       26.69       28.50      2.09 o 
  -2   9   3      196.32      176.27      7.03 o 
  -1   9   3        7.42        7.65      0.79 o 
   0   9   3       83.62       86.29      1.60 o 
   1   9   3        2.70        2.90      0.35 o 
   2   9   3       38.74       37.12      2.57 o 
   3   9   3      149.73      156.02      2.85 o 
   4   9   3        3.89        5.67      1.08 o 
   5   9   3        2.89        1.31      1.20 o 
   6   9   3        9.96        7.59      2.09 o 
  -4  10   3      211.98      241.23      8.40 o 
  -3  10   3        7.16        4.25      1.57 o 
  -2  10   3        9.14        6.53      1.41 o 
  -1  10   3       27.91       27.67      1.42 o 
   0  10   3       14.42       16.10      0.69 o 
   1  10   3      103.61      105.56      2.26 o 
   2  10   3       36.02       34.80      0.96 o 
   3  10   3        0.10        0.73      0.49 o 
   4  10   3       21.34       22.19      1.66 o 
   5  10   3       18.67       14.27      1.63 o 
  -3  11   3        0.00       -1.55      1.55 o 
  -2  11   3       28.90       34.35      2.36 o 
  -1  11   3       92.93       98.58      4.69 o 
   0  11   3      150.23      156.78      5.22 o 
   1  11   3      272.44      283.98      6.25 o 
   2  11   3        7.41        6.73      0.75 o 
   3  11   3        4.88        5.08      0.66 o 
   4  11   3       10.41       10.21      0.88 o 
   5  11   3        1.61        1.62      1.00 o 
  -2  12   3        8.66        6.13      1.68 o 
  -1  12   3       30.58       32.04      1.80 o 
   0  12   3       29.98       30.20      1.63 o 
   1  12   3        0.02       -0.41      0.47 o 
   2  12   3       12.89       13.02      0.94 o 
   3  12   3        0.81        0.56      0.76 o 
   4  12   3        1.47        2.33      1.23 o 
  -1  13   3       30.85       30.65      1.98 o 
   0  13   3       60.37       59.26      2.80 o 
   1  13   3       17.37       16.41      1.51 o 
   2  13   3        1.10        0.41      0.88 o 
   3  13   3        0.78        0.57      0.79 o 
  -2 -12   4        0.00       -0.60      0.60 o 
  -3 -11   4       32.97       30.36      2.03 o 
  -2 -11   4        0.08       -0.86      0.86 o 
  -1 -11   4        0.51        1.12      0.56 o 
   0 -11   4        0.01       -1.66      1.66 o 
   1 -11   4       45.84       52.46      3.67 o 
   2 -11   4        8.87        7.26      1.74 o 
  -4 -10   4       32.18       32.42      2.03 o 
  -3 -10   4       11.70       12.66      1.11 o 
  -2 -10   4       10.72        8.86      0.99 o 
  -1 -10   4        9.49        8.72      0.85 o 
   0 -10   4        7.02        5.49      0.62 o 
   1 -10   4        6.32        8.29      1.62 o 
   2 -10   4       97.63      108.98      4.45 o 
   3 -10   4       56.36       60.86      4.04 o 
  -5  -9   4       43.38       36.23      3.49 o 
  -4  -9   4        0.21        2.65      1.14 o 
  -3  -9   4        0.03        1.22      0.60 o 
  -2  -9   4        0.00        0.36      0.63 o 
  -1  -9   4       61.51       56.54      1.99 o 
   0  -9   4        0.89        1.78      0.52 o 
   1  -9   4       10.31       13.88      1.59 o 
   2  -9   4       27.58       30.33      2.67 o 
   3  -9   4       24.19       29.54      2.19 o 
   4  -9   4        0.99        0.87      0.85 o 
  -5  -8   4       32.67       34.35      3.10 o 
  -4  -8   4        1.70        2.87      2.96 o 
  -3  -8   4        6.34        8.54      2.15 o 
  -2  -8   4       21.75       20.23      0.83 o 
  -1  -8   4       90.87       78.33      2.76 o 
   0  -8   4       10.49        5.36      0.50 o 
   1  -8   4       83.98       75.46      2.05 o 
   2  -8   4        1.29        1.47      0.39 o 
   3  -8   4        6.88        7.05      1.03 o 
   4  -8   4       22.92       29.93      2.36 o 
  -6  -7   4        6.14        7.67      1.69 o 
  -5  -7   4        6.85       10.56      1.54 o 
  -4  -7   4        0.63        0.22      0.73 o 
  -3  -7   4      256.77      253.82      5.29 o 
  -2  -7   4      416.19      394.61      9.17 o 
  -1  -7   4       13.88        9.92      0.46 o 
   0  -7   4      342.45      306.89      4.27 o 
   1  -7   4       51.41       44.30      0.96 o 
   2  -7   4        4.87        5.36      0.26 o 
   3  -7   4       66.71       67.62      2.56 o 
   4  -7   4       32.70       36.25      1.62 o 
   5  -7   4       44.16       55.59      3.78 o 
  -6  -6   4        3.54        0.86      1.00 o 
  -5  -6   4       21.88       21.59      1.46 o 
  -4  -6   4       10.47       10.21      1.21 o 
  -3  -6   4       76.40       73.69      2.30 o 
  -2  -6   4      863.09      849.39     38.94 o 
  -1  -6   4       62.19       60.90      1.14 o 
   0  -6   4        2.83        3.13      0.20 o 
   1  -6   4      102.14       95.87      1.43 o 
   2  -6   4      126.94      114.38      1.77 o 
   3  -6   4       15.55       14.00      1.30 o 
   4  -6   4        0.57        0.05      0.66 o 
   5  -6   4       52.19       62.31      3.82 o 
  -6  -5   4        9.00        8.98      1.27 o 
  -5  -5   4        2.44        0.78      1.03 o 
  -4  -5   4       86.41       76.79      2.48 o 
  -3  -5   4       50.04       49.54      1.93 o 
  -2  -5   4      181.87      172.03      2.91 o 
  -1  -5   4      155.38      146.49      3.21 o 
   0  -5   4       19.93       22.95      0.51 o 
   1  -5   4       45.05       54.76      1.02 o 
   2  -5   4       32.60       33.01      1.76 o 
   3  -5   4       80.78       76.44      1.49 o 
   4  -5   4        0.71        0.57      0.43 o 
   5  -5   4       15.85       15.42      0.86 o 
   6  -5   4        0.58       -0.20      1.15 o 
  -6  -4   4        5.16        5.93      1.89 o 
  -5  -4   4        8.63        7.82      1.95 o 
  -4  -4   4      153.22      132.85      3.55 o 
  -3  -4   4       25.47       29.38      1.48 o 
  -2  -4   4       36.86       34.63      1.34 o 
  -1  -4   4      157.21      144.73      4.17 o 
   0  -4   4      335.14      350.39      7.64 o 
   1  -4   4       59.33       58.33      0.87 o 
   2  -4   4        6.56        7.52      0.30 o 
   3  -4   4      381.96      383.51      5.36 o 
   4  -4   4       21.25       22.12      0.99 o 
   5  -4   4        6.64        5.41      0.86 o 
   6  -4   4        3.51        3.54      0.95 o 
  -6  -3   4       82.96       94.90      3.81 o 
  -5  -3   4        1.47        1.94      1.04 o 
  -4  -3   4        2.17        3.45      0.73 o 
  -3  -3   4        9.59       12.21      1.24 o 
  -2  -3   4       18.88       17.71      0.72 o 
  -1  -3   4       28.96       25.81      0.66 o 
   0  -3   4      294.24      328.14      4.38 o 
   1  -3   4      386.22      403.99      4.42 o 
   2  -3   4       13.65       14.69      0.40 o 
   3  -3   4      708.06      699.62      9.91 o 
   4  -3   4       10.74       10.76      0.77 o 
   5  -3   4        1.82        1.35      0.76 o 
   6  -3   4        1.15        1.46      0.70 o 
  -6  -2   4       78.18       88.62      4.82 o 
  -5  -2   4        0.01        0.42      0.69 o 
  -4  -2   4        9.38        6.80      0.73 o 
  -3  -2   4      101.87      107.64      2.82 o 
  -2  -2   4        0.00       -0.32      0.32 o 
  -1  -2   4      131.50      131.96      2.28 o 
   0  -2   4      220.84      225.39      2.68 o 
   1  -2   4      101.02      100.75      1.22 o 
   2  -2   4      119.44      121.43      1.78 o 
   3  -2   4       79.02       79.08      1.52 o 
   4  -2   4       10.02       10.81      0.62 o 
   5  -2   4        2.27        1.71      0.57 o 
   6  -2   4        1.02        0.56      0.83 o 
  -6  -1   4        8.33        8.05      1.45 o 
  -5  -1   4        0.56       -0.95      0.95 o 
  -4  -1   4        1.21        0.96      1.49 o 
  -3  -1   4        6.79        8.77      1.38 o 
  -2  -1   4      187.44      203.03      3.19 o 
  -1  -1   4        0.12        0.49      0.29 o 
   0  -1   4       68.42       68.45      0.88 o 
   1  -1   4      693.15      743.02      7.84 o 
   2  -1   4       29.08       29.57      0.50 o 
   3  -1   4       22.54       24.24      0.65 o 
   4  -1   4        9.35        9.99      0.57 o 
   5  -1   4       25.90       28.65      3.49 o 
   6  -1   4        4.70        4.42      0.90 o 
   7  -1   4        4.22        4.51      1.47 o 
  -6   0   4        2.99        3.27      1.17 o 
  -5   0   4        0.97        1.04      0.90 o 
  -4   0   4        5.04        3.47      0.71 o 
  -3   0   4      210.75      204.99      4.06 o 
  -2   0   4        0.11        0.27      0.25 o 
  -1   0   4      362.14      371.15      5.21 o 
   0   0   4      580.96      571.66      5.92 o 
   1   0   4      133.95      132.16      1.53 o 
   2   0   4       27.51       27.82      0.54 o 
   3   0   4       14.00       10.91      0.42 o 
   4   0   4        2.99        3.73      0.55 o 
   5   0   4        7.78        6.22      0.83 o 
   6   0   4      111.09      107.99      3.47 o 
   7   0   4       40.74       32.16      2.55 o 
  -6   1   4       55.36       53.64      2.95 o 
  -5   1   4        0.33       -0.61      1.62 o 
  -4   1   4      391.01      376.23      8.20 o 
  -3   1   4      449.00      450.55     11.05 o 
  -2   1   4       84.13      111.55      1.97 o 
  -1   1   4     3353.12     3353.97     53.98 o 
   0   1   4      310.85      324.11      4.57 o 
   1   1   4        0.03       -0.06      0.17 o 
   2   1   4       55.30       50.11      1.18 o 
   3   1   4      184.07      171.58      2.68 o 
   4   1   4       45.22       42.42      1.24 o 
   5   1   4       18.55       19.91      1.00 o 
   6   1   4       15.76       16.82      1.32 o 
   7   1   4       13.75       14.18      2.08 o 
  -6   2   4        6.13        3.86      1.47 o 
  -5   2   4       14.30       12.62      0.93 o 
  -4   2   4        2.61        2.46      0.43 o 
  -3   2   4      438.75      436.28     10.52 o 
  -2   2   4       96.23       84.18      1.53 o 
  -1   2   4        2.77        1.30      0.15 o 
   0   2   4      776.88      764.71      7.96 o 
   1   2   4      342.82      392.98      5.25 o 
   2   2   4        0.65        1.65      0.26 o 
   3   2   4       21.13       18.13      1.53 o 
   4   2   4      287.93      318.19      6.61 o 
   5   2   4       14.23       15.23      0.83 o 
   6   2   4        2.32        3.01      1.03 o 
   7   2   4       29.40       25.96      2.52 o 
  -6   3   4        2.60        2.26      1.42 o 
  -5   3   4       61.97       61.09      2.13 o 
  -4   3   4      273.00      267.46      5.05 o 
  -3   3   4      955.55      925.59     14.33 o 
  -2   3   4       17.53       17.99      0.43 o 
  -1   3   4       16.02       15.83      0.33 o 
   0   3   4        6.11        5.78      0.18 o 
   1   3   4      383.42      373.70      5.45 o 
   2   3   4      247.87      263.07      3.50 o 
   3   3   4        0.09       -0.30      0.51 o 
   4   3   4        5.03        2.71      0.49 o 
   5   3   4        4.97        4.46      0.99 o 
   6   3   4        0.14       -0.58      0.58 o 
   7   3   4       11.50        9.22      2.64 o 
  -6   4   4       53.98       48.69      3.30 o 
  -5   4   4       54.75       57.58      2.71 o 
  -4   4   4       37.96       38.02      1.32 o 
  -3   4   4      164.34      159.15      2.80 o 
  -2   4   4      363.80      344.64      5.99 o 
  -1   4   4      377.87      393.93      4.65 o 
   0   4   4        6.97        8.49      0.33 o 
   1   4   4       69.88       77.38      1.32 o 
   2   4   4     4298.70     4517.55    144.55 o 
   3   4   4       94.11      103.62      2.49 o 
   4   4   4        4.75        4.60      0.66 o 
   5   4   4       32.75       37.03      1.82 o 
   6   4   4       40.06       39.32      3.86 o 
   7   4   4      166.60      170.86      6.69 o 
  -6   5   4        0.70        0.49      0.79 o 
  -5   5   4       62.71       68.17      2.47 o 
  -4   5   4        0.17        0.73      0.44 o 
  -3   5   4        0.36        0.34      0.29 o 
  -2   5   4        5.58        6.70      0.32 o 
  -1   5   4      108.41      107.97      1.67 o 
   0   5   4      277.37      288.58      3.32 o 
   1   5   4      187.94      195.18      4.18 o 
   2   5   4      318.00      314.93      8.98 o 
   3   5   4      175.81      184.88      4.36 o 
   4   5   4       19.70       23.72      1.12 o 
   5   5   4        4.99        4.09      0.80 o 
   6   5   4        0.04       -0.66      0.96 o 
   7   5   4       24.84       21.30      2.16 o 
  -5   6   4        9.87       12.21      0.92 o 
  -4   6   4        0.04       -0.46      0.49 o 
  -3   6   4        8.51        6.37      0.38 o 
  -2   6   4       24.42       21.43      1.31 o 
  -1   6   4      253.61      271.04      3.27 o 
   0   6   4      242.32      267.86      3.19 o 
   1   6   4       58.03       60.33      1.01 o 
   2   6   4      100.28       98.56      1.82 o 
   3   6   4       29.13       35.07      1.11 o 
   4   6   4       12.32       13.38      0.88 o 
   5   6   4       34.42       34.93      3.23 o 
   6   6   4       23.51       23.74      1.49 o 
   7   6   4        0.25        1.01      1.01 o 
  -5   7   4        5.65        4.32      1.37 o 
  -4   7   4        4.69        4.44      0.61 o 
  -3   7   4       77.45       76.66      3.30 o 
  -2   7   4        1.76        2.07      0.61 o 
  -1   7   4        0.92        0.94      0.23 o 
   0   7   4       54.24       56.21      0.95 o 
   1   7   4       30.43       28.07      0.67 o 
   2   7   4       59.03       61.62      1.21 o 
   3   7   4        4.31        4.73      0.55 o 
   4   7   4       17.41       19.70      1.78 o 
   5   7   4       23.60       26.51      1.53 o 
   6   7   4       48.64       54.02      2.51 o 
  -5   8   4        5.66        4.97      1.49 o 
  -4   8   4       13.52       13.70      1.70 o 
  -3   8   4       48.03       43.12      1.35 o 
  -2   8   4      220.61      201.81      4.63 o 
  -1   8   4        6.27        6.01      0.47 o 
   0   8   4       21.49       20.31      0.55 o 
   1   8   4       15.08       11.81      0.94 o 
   2   8   4       14.53       12.19      0.51 o 
   3   8   4        0.01        0.94      0.66 o 
   4   8   4       28.15       28.22      2.00 o 
   5   8   4       41.43       41.29      4.33 o 
   6   8   4        5.74        4.81      1.04 o 
  -4   9   4        4.78        7.25      1.61 o 
  -3   9   4        0.09        1.33      1.18 o 
  -2   9   4      119.33      107.98      3.07 o 
  -1   9   4       38.28       38.56      1.28 o 
   0   9   4        0.99        0.83      0.32 o 
   1   9   4       23.48       22.67      0.63 o 
   2   9   4        7.94        7.67      0.86 o 
   3   9   4        5.50        5.80      0.83 o 
   4   9   4       27.87       26.65      1.58 o 
   5   9   4        2.44        3.89      0.81 o 
   6   9   4        0.80        0.41      1.51 o 
  -4  10   4       14.24       13.88      1.56 o 
  -3  10   4        1.74        1.86      1.16 o 
  -2  10   4        0.00        0.56      0.90 o 
  -1  10   4       21.30       23.20      0.93 o 
   0  10   4       36.55       37.56      1.15 o 
   1  10   4        0.04        0.10      0.42 o 
   2  10   4       56.71       60.37      1.39 o 
   3  10   4       49.28       52.05      1.41 o 
   4  10   4        1.01        2.87      1.13 o 
   5  10   4       13.96       11.21      1.16 o 
  -3  11   4        2.31        2.38      1.33 o 
  -2  11   4        0.01        2.33      1.16 o 
  -1  11   4        0.05        0.01      0.78 o 
   0  11   4        1.32        1.87      0.76 o 
   1  11   4        0.18        0.42      0.68 o 
   2  11   4       22.52       23.38      1.05 o 
   3  11   4       15.15       15.93      2.28 o 
   4  11   4        1.42        1.02      0.68 o 
   5  11   4        1.44       -0.04      0.88 o 
  -2  12   4        1.90        5.90      1.40 o 
  -1  12   4        9.93        8.99      1.08 o 
   0  12   4        7.16        9.14      1.07 o 
   1  12   4      493.00      531.12     12.12 o 
   2  12   4       41.02       41.94      2.03 o 
   3  12   4       19.38       20.69      1.46 o 
   4  12   4       36.02       38.38      2.28 o 
  -1  13   4        2.30        4.46      1.61 o 
   0  13   4       80.99       79.40      3.48 o 
   1  13   4        0.68        1.03      1.71 o 
   2  13   4       72.47       74.62      2.72 o 
   3  13   4        5.04        4.99      1.24 o 
  -2 -11   5        3.30        3.68      1.10 o 
  -1 -11   5        0.11        0.30      0.76 o 
   0 -11   5        4.47        7.07      1.93 o 
   1 -11   5        2.16        1.87      0.95 o 
  -3 -10   5        5.23        6.48      1.29 o 
  -2 -10   5        2.57        1.86      0.80 o 
  -1 -10   5        0.34        1.75      0.73 o 
   0 -10   5       44.36       42.93      1.89 o 
   1 -10   5        4.06        5.90      1.22 o 
   2 -10   5        1.86        4.66      1.42 o 
  -4  -9   5       30.99       32.03      1.89 o 
  -3  -9   5        0.25       -0.36      0.83 o 
  -2  -9   5        0.01        0.53      0.73 o 
  -1  -9   5        9.41       10.81      0.95 o 
   0  -9   5        5.59        5.76      0.78 o 
   1  -9   5       10.14       11.48      1.64 o 
   2  -9   5        0.73        1.42      1.26 o 
   3  -9   5       39.78       42.55      2.85 o 
  -5  -8   5       65.15       68.82      6.31 o 
  -4  -8   5       24.25       25.66      1.30 o 
  -3  -8   5        0.00       -0.01      0.56 o 
  -2  -8   5       46.08       44.97      1.76 o 
  -1  -8   5        7.33        6.38      0.51 o 
   0  -8   5       38.64       37.32      1.55 o 
   1  -8   5       77.29       77.20      2.07 o 
   2  -8   5        0.22        1.56      1.06 o 
   3  -8   5       44.40       56.09      2.19 o 
   4  -8   5        0.26        0.10      1.03 o 
  -5  -7   5       42.66       46.53      2.36 o 
  -4  -7   5       33.22       36.80      2.24 o 
  -3  -7   5        3.68        3.43      0.55 o 
  -2  -7   5        4.47        4.65      0.62 o 
  -1  -7   5       30.82       30.84      1.01 o 
   0  -7   5        8.12        6.67      0.51 o 
   1  -7   5       51.99       48.18      2.65 o 
   2  -7   5        1.36        1.12      0.30 o 
   3  -7   5       48.65       61.15      2.28 o 
   4  -7   5        0.15       -0.72      0.72 o 
  -5  -6   5       21.96       24.13      2.71 o 
  -4  -6   5        7.11        8.02      1.63 o 
  -3  -6   5       49.44       46.98      1.40 o 
  -2  -6   5       10.48       10.17      0.63 o 
  -1  -6   5        0.00       -0.18      0.28 o 
   0  -6   5      331.83      287.93      5.86 o 
   1  -6   5       25.93       20.01      0.49 o 
   2  -6   5       19.25       18.62      0.65 o 
   3  -6   5        1.10        0.93      1.32 o 
   4  -6   5        2.09        0.07      0.79 o 
   5  -6   5       48.23       55.85      3.61 o 
  -6  -5   5       13.49       11.31      1.38 o 
  -5  -5   5       21.13       18.66      1.30 o 
  -4  -5   5        7.82        8.11      1.19 o 
  -3  -5   5        1.16        1.01      1.11 o 
  -2  -5   5        6.48        6.78      0.74 o 
  -1  -5   5        8.26        6.85      0.43 o 
   0  -5   5       41.31       46.02      0.93 o 
   1  -5   5       24.84       23.60      0.51 o 
   2  -5   5        3.91        3.23      0.28 o 
   3  -5   5       19.25       19.97      0.79 o 
   4  -5   5       42.21       43.96      1.35 o 
   5  -5   5       59.85       64.32      2.12 o 
  -6  -4   5       50.97       57.07      2.58 o 
  -5  -4   5       28.64       21.63      2.79 o 
  -4  -4   5        9.46        9.27      1.16 o 
  -3  -4   5       90.59       90.25      2.31 o 
  -2  -4   5     1629.17     1608.79     51.87 o 
  -1  -4   5      174.85      171.12      4.22 o 
   0  -4   5       25.96       29.05      1.50 o 
   1  -4   5        4.94        2.06      0.21 o 
   2  -4   5        7.96        7.37      0.35 o 
   3  -4   5      692.97      684.90      9.80 o 
   4  -4   5       58.56       56.93      1.62 o 
   5  -4   5        3.16        1.49      0.59 o 
   6  -4   5       81.53       74.59      4.38 o 
  -6  -3   5        0.03       -0.73      1.33 o 
  -5  -3   5        8.48        8.23      1.11 o 
  -4  -3   5       99.66      103.27      3.06 o 
  -3  -3   5       23.07       23.29      1.08 o 
  -2  -3   5        7.28        7.20      1.07 o 
  -1  -3   5      157.98      146.51      3.01 o 
   0  -3   5        4.45        3.72      0.29 o 
   1  -3   5      113.47      116.21      1.49 o 
   2  -3   5       16.78       14.99      0.41 o 
   3  -3   5      289.98      291.06      6.49 o 
   4  -3   5      563.26      574.29     11.22 o 
   5  -3   5       20.66       19.81      1.38 o 
   6  -3   5        2.59        3.44      1.20 o 
  -6  -2   5        0.04        1.10      0.99 o 
  -5  -2   5        9.37        9.50      1.26 o 
  -4  -2   5       51.56       28.94      2.32 o 
  -3  -2   5        0.18       -0.08      0.56 o 
  -2  -2   5       35.19       35.87      1.49 o 
  -1  -2   5      132.00      104.52      1.66 o 
   0  -2   5      106.39      108.01      1.61 o 
   1  -2   5       44.96       57.73      0.80 o 
   2  -2   5      199.67      200.91      2.70 o 
   3  -2   5       24.50       23.95      0.67 o 
   4  -2   5       47.78       48.81      1.59 o 
   5  -2   5       56.69       56.97      2.95 o 
   6  -2   5        0.02       -0.30      1.10 o 
  -6  -1   5       12.94       12.64      1.27 o 
  -5  -1   5       77.68       80.60      2.67 o 
  -4  -1   5       13.20       10.92      1.10 o 
  -3  -1   5      153.85      128.63      4.23 o 
  -2  -1   5       52.97       46.98      1.38 o 
  -1  -1   5        0.68        0.41      0.27 o 
   0  -1   5       25.93       29.73      0.54 o 
   1  -1   5      507.74      554.72      5.99 o 
   2  -1   5      772.17      818.87      8.94 o 
   3  -1   5        0.12        0.10      0.68 o 
   4  -1   5       36.98       39.15      2.65 o 
   5  -1   5       39.46       39.36      1.84 o 
   6  -1   5       93.29       88.72      4.12 o 
  -6   0   5      326.01      335.85     46.00 o 
  -5   0   5       15.69       15.06      1.28 o 
  -4   0   5        5.97        5.60      0.71 o 
  -3   0   5        0.43        3.31      1.17 o 
  -2   0   5        5.69        5.72      0.36 o 
  -1   0   5       30.68       40.29      0.72 o 
   0   0   5       64.54       61.04      0.83 o 
   1   0   5        1.31        1.66      0.37 o 
   2   0   5       16.21       12.73      0.36 o 
   3   0   5        7.99        8.46      1.02 o 
   4   0   5       17.46       15.35      0.76 o 
   5   0   5        7.33        8.50      0.89 o 
   6   0   5        6.76        6.39      1.05 o 
   7   0   5       53.50       45.85      3.43 o 
  -6   1   5        0.98        0.89      1.06 o 
  -5   1   5      127.80      133.83      4.09 o 
  -4   1   5        8.57        8.82      0.93 o 
  -3   1   5       18.34       17.06      0.79 o 
  -2   1   5       15.82       17.15      0.95 o 
  -1   1   5      641.90      686.75      7.73 o 
   0   1   5      318.77      350.26      4.02 o 
   1   1   5       14.35       12.50      0.29 o 
   2   1   5       68.73       82.37      1.29 o 
   3   1   5       33.44       28.49      0.78 o 
   4   1   5      106.42      106.23      2.73 o 
   5   1   5        0.00        1.31      0.82 o 
   6   1   5       35.82       35.91      1.72 o 
   7   1   5        0.84        1.06      1.70 o 
  -6   2   5        0.43       -0.36      1.50 o 
  -5   2   5        0.08       -0.45      0.58 o 
  -4   2   5        3.97        3.91      0.90 o 
  -3   2   5        9.87       10.28      0.68 o 
  -2   2   5      330.88      341.08      6.36 o 
  -1   2   5       28.86       25.02      0.41 o 
   0   2   5        0.60        0.57      0.14 o 
   1   2   5       66.03       67.99      1.00 o 
   2   2   5       13.74       10.03      0.33 o 
   3   2   5      116.98      114.86      3.28 o 
   4   2   5        0.46        0.06      0.71 o 
   5   2   5        0.19       -0.83      0.85 o 
   6   2   5        6.65        6.81      1.17 o 
   7   2   5        8.53        7.42      1.76 o 
  -6   3   5       27.32       27.03      2.21 o 
  -5   3   5        1.50        2.39      0.86 o 
  -4   3   5       10.39       11.26      0.78 o 
  -3   3   5      645.46      639.65     10.08 o 
  -2   3   5      204.18      206.85      3.18 o 
  -1   3   5       10.65       10.33      0.27 o 
   0   3   5      106.20      116.30      1.55 o 
   1   3   5        3.47        2.67      0.50 o 
   2   3   5      175.98      189.21      3.96 o 
   3   3   5       93.14       94.66      2.57 o 
   4   3   5        9.86        8.09      0.88 o 
   5   3   5       57.26       58.42      2.05 o 
   6   3   5        0.74       -0.22      0.83 o 
   7   3   5       19.07       21.84      3.02 o 
  -6   4   5        2.31       -0.13      1.42 o 
  -5   4   5       14.09       13.11      1.25 o 
  -4   4   5      100.08       99.01      2.20 o 
  -3   4   5      443.53      435.49      6.13 o 
  -2   4   5       42.83       41.38      1.00 o 
  -1   4   5       64.21       60.91      0.95 o 
   0   4   5      126.12      130.50      2.24 o 
   1   4   5        0.88        1.05      0.38 o 
   2   4   5      171.30      171.01      2.82 o 
   3   4   5      289.24      312.92      6.26 o 
   4   4   5        2.81        3.44      0.64 o 
   5   4   5       74.85       82.63      2.65 o 
   6   4   5        9.18       10.75      1.04 o 
   7   4   5       11.86        9.75      1.27 o 
  -6   5   5        9.59        6.74      1.11 o 
  -5   5   5        7.85        7.48      0.88 o 
  -4   5   5       51.34       50.99      1.46 o 
  -3   5   5        1.52        2.40      0.32 o 
  -2   5   5      108.12      109.16      1.66 o 
  -1   5   5        6.89        7.87      0.50 o 
   0   5   5        4.38        3.14      0.34 o 
   1   5   5       84.28       92.94      2.21 o 
   2   5   5        8.25       10.37      0.51 o 
   3   5   5      174.16      178.73      5.03 o 
   4   5   5       72.30       77.82      3.15 o 
   5   5   5        0.45       -0.41      1.16 o 
   6   5   5       32.31       33.53      1.74 o 
   7   5   5       41.91       34.41      2.42 o 
  -5   6   5       13.79       16.34      1.16 o 
  -4   6   5        3.57        3.79      0.56 o 
  -3   6   5       24.95       23.69      0.86 o 
  -2   6   5       79.36       73.48      1.25 o 
  -1   6   5       54.78       59.41      1.09 o 
   0   6   5        2.02        2.14      0.27 o 
   1   6   5      201.05      216.37      4.82 o 
   2   6   5      197.60      204.42      3.54 o 
   3   6   5      211.31      219.42      4.70 o 
   4   6   5       26.54       29.85      1.60 o 
   5   6   5        0.15       -0.01      1.06 o 
   6   6   5        8.40        8.88      1.49 o 
  -5   7   5        0.75        3.21      1.69 o 
  -4   7   5      139.70      147.72      3.92 o 
  -3   7   5        0.33        0.14      0.51 o 
  -2   7   5       35.00       31.73      1.81 o 
  -1   7   5       11.57       13.04      1.82 o 
   0   7   5      170.03      176.27      3.05 o 
   1   7   5      218.14      218.27      3.31 o 
   2   7   5      111.98      117.54      2.50 o 
   3   7   5       20.25       23.61      1.02 o 
   4   7   5       15.81       17.12      1.24 o 
   5   7   5       51.51       49.57      2.40 o 
   6   7   5        0.00        0.46      1.64 o 
  -5   8   5        6.24        7.14      1.60 o 
  -4   8   5        1.25        2.94      0.58 o 
  -3   8   5       27.44       25.66      1.45 o 
  -2   8   5        0.14        0.77      0.49 o 
  -1   8   5       17.90       22.69      0.57 o 
   0   8   5        6.28        8.30      0.39 o 
   1   8   5       93.51      102.22      1.73 o 
   2   8   5        5.03        4.99      0.53 o 
   3   8   5        3.37        3.43      0.56 o 
   4   8   5        2.01        1.63      0.67 o 
   5   8   5        0.37        0.96      0.87 o 
   6   8   5       34.04       37.85      2.32 o 
  -4   9   5       23.99       25.27      2.19 o 
  -3   9   5       53.32       55.41      2.28 o 
  -2   9   5       73.89       61.22      1.90 o 
  -1   9   5       18.08       16.67      0.81 o 
   0   9   5       14.23       12.77      0.55 o 
   1   9   5        2.71        1.88      0.35 o 
   2   9   5        1.20        0.68      0.40 o 
   3   9   5       28.07       28.25      0.99 o 
   4   9   5        0.65       -0.71      1.05 o 
   5   9   5       59.59       65.84      4.63 o 
   6   9   5       66.04       62.97      3.65 o 
  -4  10   5        3.33        3.30      1.05 o 
  -3  10   5      120.35      115.30      5.93 o 
  -2  10   5       43.69       40.48      2.42 o 
  -1  10   5       17.74       14.91      0.86 o 
   0  10   5        2.58        3.53      1.26 o 
   1  10   5       15.93       15.22      1.35 o 
   2  10   5       20.47       23.62      1.74 o 
   3  10   5        6.63        5.21      0.67 o 
   4  10   5       21.47       20.49      2.85 o 
   5  10   5        0.83       -0.29      0.88 o 
  -3  11   5       60.84       68.07      4.37 o 
  -2  11   5       14.21       19.45      2.34 o 
  -1  11   5       97.99       96.71      2.96 o 
   0  11   5        1.96        2.03      1.69 o 
   1  11   5       45.74       47.86      3.16 o 
   2  11   5        1.40        1.64      1.09 o 
   3  11   5       10.60        9.77      1.33 o 
   4  11   5       48.14       49.21      3.83 o 
   5  11   5        2.20        2.75      1.01 o 
  -2  12   5       10.88        8.49      1.51 o 
  -1  12   5        8.96       10.64      2.14 o 
   0  12   5        5.73        6.30      1.01 o 
   1  12   5        2.20        3.58      0.69 o 
   2  12   5       82.22       87.73      2.51 o 
   3  12   5        9.21        8.87      1.06 o 
   4  12   5        0.42        1.22      1.22 o 
  -1  13   5       19.85       20.31      1.56 o 
   0  13   5       41.89       42.07      2.30 o 
   1  13   5       64.77       63.00      4.75 o 
   2  13   5       96.01       99.98      4.51 o 
   3  13   5        2.11        2.75      1.25 o 
  -3 -10   6       11.07       10.25      1.62 o 
  -2 -10   6       40.86       43.31      2.12 o 
  -1 -10   6        0.03       -0.76      0.76 o 
   0 -10   6       39.42       48.61      3.77 o 
   1 -10   6       26.55       32.16      1.96 o 
   2 -10   6        1.10        1.99      2.06 o 
  -4  -9   6       78.28       71.14      5.63 o 
  -3  -9   6        0.66        0.53      0.76 o 
  -2  -9   6       82.83       92.34      3.10 o 
  -1  -9   6        0.40        0.66      0.69 o 
   0  -9   6        0.20        0.86      0.57 o 
   1  -9   6        0.09        0.43      0.93 o 
   2  -9   6       48.75       64.23      4.25 o 
   3  -9   6        0.88        0.07      1.87 o 
  -4  -8   6       58.12       62.49      2.82 o 
  -3  -8   6       58.27       59.72      2.35 o 
  -2  -8   6        8.40       10.36      0.93 o 
  -1  -8   6        8.76        8.49      0.94 o 
   0  -8   6       14.20       14.92      0.98 o 
   1  -8   6        1.77        1.80      0.47 o 
   2  -8   6        6.09        8.93      1.51 o 
   3  -8   6      104.58      123.73      6.40 o 
  -5  -7   6      156.23      156.24      6.59 o 
  -4  -7   6      102.94      113.56      3.45 o 
  -3  -7   6        0.15       -1.21      1.34 o 
  -2  -7   6        0.00        0.65      0.50 o 
  -1  -7   6        0.42        0.78      0.66 o 
   0  -7   6      117.42       98.99      2.33 o 
   1  -7   6        2.42        4.40      0.63 o 
   2  -7   6       23.93       29.69      2.41 o 
   3  -7   6       13.82       17.25      1.16 o 
   4  -7   6       25.18       34.32      2.50 o 
  -5  -6   6        3.25        2.56      1.16 o 
  -4  -6   6       47.66       51.38      4.81 o 
  -3  -6   6        1.05        1.44      0.59 o 
  -2  -6   6        5.02        4.40      1.27 o 
  -1  -6   6        1.76        1.68      0.39 o 
   0  -6   6       50.93       41.92      1.23 o 
   1  -6   6       20.37       13.68      0.60 o 
   2  -6   6       41.77       35.29      1.35 o 
   3  -6   6        1.63        0.89      0.51 o 
   4  -6   6       13.71       13.27      1.33 o 
   5  -6   6       19.96       26.79      2.26 o 
  -5  -5   6       14.48       13.42      1.61 o 
  -4  -5   6        3.56        9.43      1.37 o 
  -3  -5   6        2.12        2.24      0.69 o 
  -2  -5   6      316.63      312.28      5.85 o 
  -1  -5   6      433.10      429.10     14.56 o 
   0  -5   6        8.26        4.69      0.68 o 
   1  -5   6      320.91      286.56      4.40 o 
   2  -5   6       31.95       26.68      0.78 o 
   3  -5   6        3.00        3.75      0.63 o 
   4  -5   6       74.43       76.57      3.04 o 
   5  -5   6       12.39       14.62      2.07 o 
  -6  -4   6       96.07       94.14      4.14 o 
  -5  -4   6        3.63        3.32      1.52 o 
  -4  -4   6       31.89       31.03      1.63 o 
  -3  -4   6       28.93       24.55      1.17 o 
  -2  -4   6       29.75       29.16      0.63 o 
  -1  -4   6     1323.39     1303.20     37.59 o 
   0  -4   6       32.65       32.56      1.02 o 
   1  -4   6       21.75       19.75      0.51 o 
   2  -4   6       79.76       80.45      1.28 o 
   3  -4   6       69.72       69.65      1.50 o 
   4  -4   6       32.98       31.26      1.73 o 
   5  -4   6        0.55        0.46      0.76 o 
  -6  -3   6       15.61       14.44      1.88 o 
  -5  -3   6       13.29       12.56      1.24 o 
  -4  -3   6        0.02        1.01      0.76 o 
  -3  -3   6       61.69       49.61      2.07 o 
  -2  -3   6       83.34       89.15      2.38 o 
  -1  -3   6       39.66       37.47      1.20 o 
   0  -3   6      146.68      131.32      4.02 o 
   1  -3   6        5.76        7.17      0.72 o 
   2  -3   6       73.47       84.56      1.34 o 
   3  -3   6        3.65        4.20      1.03 o 
   4  -3   6       52.18       50.09      1.91 o 
   5  -3   6        1.77        2.22      0.93 o 
   6  -3   6       13.92       13.58      1.61 o 
  -6  -2   6       19.98       20.64      2.69 o 
  -5  -2   6        1.68        2.26      0.93 o 
  -4  -2   6       10.69        8.74      0.88 o 
  -3  -2   6      202.75      158.20      3.96 o 
  -2  -2   6       15.55       16.33      0.99 o 
  -1  -2   6      128.85      123.06      1.79 o 
   0  -2   6      143.23      130.11      1.96 o 
   1  -2   6      160.46      170.37      2.56 o 
   2  -2   6        5.87        5.09      0.31 o 
   3  -2   6        6.12        6.28      0.44 o 
   4  -2   6       89.73       89.92      2.51 o 
   5  -2   6        3.50        2.38      0.99 o 
   6  -2   6        4.29        2.42      1.16 o 
  -6  -1   6        7.04        5.18      2.59 o 
  -5  -1   6       99.05      121.44      4.84 o 
  -4  -1   6        1.58        1.05      1.01 o 
  -3  -1   6       42.23       44.09      1.21 o 
  -2  -1   6       24.04       26.34      0.86 o 
  -1  -1   6       44.54       43.25      0.72 o 
   0  -1   6       31.92       29.26      0.57 o 
   1  -1   6      239.55      257.81      3.18 o 
   2  -1   6      153.66      163.32      2.40 o 
   3  -1   6       13.96       11.83      0.64 o 
   4  -1   6      507.14      524.94     10.72 o 
   5  -1   6        2.88        2.32      0.56 o 
   6  -1   6        2.09        1.06      0.89 o 
  -6   0   6        0.10       -0.61      1.52 o 
  -5   0   6      116.82      132.36      4.05 o 
  -4   0   6        6.87        5.83      2.21 o 
  -3   0   6       10.86        6.57      0.60 o 
  -2   0   6      120.93      127.29      2.64 o 
  -1   0   6        0.77        0.64      0.09 o 
   0   0   6       75.37       74.60      1.07 o 
   1   0   6      111.64      112.18      1.42 o 
   2   0   6      127.64      125.81      5.14 o 
   3   0   6       37.95       36.54      0.96 o 
   4   0   6       80.44       81.65      2.39 o 
   5   0   6        1.78        1.39      0.83 o 
   6   0   6        0.60        1.59      1.13 o 
  -6   1   6       12.02       16.85      2.41 o 
  -5   1   6       25.62       31.59      3.08 o 
  -4   1   6        0.92        1.41      0.58 o 
  -3   1   6        0.16        1.33      0.79 o 
  -2   1   6       24.11       24.52      0.99 o 
  -1   1   6      198.03      206.29      2.70 o 
   0   1   6        0.41        0.00      0.20 o 
   1   1   6       85.90       85.91      2.03 o 
   2   1   6      214.61      236.71      4.95 o 
   3   1   6        5.78        4.28      0.86 o 
   4   1   6        3.88        4.54      0.79 o 
   5   1   6       16.82       15.88      1.05 o 
   6   1   6       21.85       18.57      1.42 o 
  -6   2   6        3.90        2.02      1.23 o 
  -5   2   6       15.42       19.16      1.16 o 
  -4   2   6        1.43        0.60      0.53 o 
  -3   2   6        0.01       -0.38      0.51 o 
  -2   2   6       78.10       75.44      1.76 o 
  -1   2   6        0.56        0.72      0.28 o 
   0   2   6       46.91       41.29      0.73 o 
   1   2   6      130.89      134.74      2.27 o 
   2   2   6       35.45       34.68      1.23 o 
   3   2   6       11.58       11.51      2.05 o 
   4   2   6        0.66        0.47      0.54 o 
   5   2   6        3.83        4.27      0.70 o 
   6   2   6        5.76        7.93      1.20 o 
   7   2   6       44.53       40.33      3.22 o 
  -6   3   6        2.19       -0.13      1.52 o 
  -5   3   6       62.17       63.96      9.48 o 
  -4   3   6        0.11        0.84      0.73 o 
  -3   3   6      432.69      417.12      6.69 o 
  -2   3   6      356.43      341.13      4.57 o 
  -1   3   6       42.88       52.97      0.93 o 
   0   3   6     1504.69     1520.23     26.76 o 
   1   3   6      114.56      117.18      1.68 o 
   2   3   6        0.01       -0.36      0.36 o 
   3   3   6        0.94        0.04      0.79 o 
   4   3   6       52.48       48.85      1.68 o 
   5   3   6       61.36       59.04      3.45 o 
   6   3   6        7.10        6.68      4.07 o 
  -6   4   6        3.93        3.19      1.42 o 
  -5   4   6        8.72        7.99      0.94 o 
  -4   4   6        4.54        4.48      0.66 o 
  -3   4   6        1.50        1.53      0.53 o 
  -2   4   6      626.51      615.50      7.76 o 
  -1   4   6       21.22       20.25      0.62 o 
   0   4   6       21.58       17.94      0.44 o 
   1   4   6      444.59      458.46     15.48 o 
   2   4   6      122.41      139.80      5.20 o 
   3   4   6        6.43        6.87      0.84 o 
   4   4   6        9.78        6.80      1.09 o 
   5   4   6       95.63      100.21      3.13 o 
   6   4   6        4.94        5.30      0.95 o 
  -5   5   6        3.69        4.01      0.76 o 
  -4   5   6       53.49       52.68      3.55 o 
  -3   5   6      354.31      353.74      6.52 o 
  -2   5   6      762.58      748.97      9.57 o 
  -1   5   6        0.73        0.79      0.40 o 
   0   5   6        0.86        2.10      0.44 o 
   1   5   6       25.60       27.21      0.66 o 
   2   5   6       86.26       83.89      1.99 o 
   3   5   6      196.99      195.65      3.79 o 
   4   5   6        3.38        4.61      0.94 o 
   5   5   6        0.05       -1.01      1.01 o 
   6   5   6        9.05        8.32      1.31 o 
  -5   6   6       45.46       43.99      2.29 o 
  -4   6   6       81.77       89.27      3.05 o 
  -3   6   6       28.96       27.03      0.85 o 
  -2   6   6       26.86       25.82      0.60 o 
  -1   6   6      219.48      225.36      3.20 o 
   0   6   6      167.82      174.66      2.53 o 
   1   6   6        0.00        0.75      0.46 o 
   2   6   6       45.51       46.62      1.25 o 
   3   6   6     1086.73     1171.87     18.85 o 
   4   6   6       61.72       66.65      2.29 o 
   5   6   6        0.17        1.04      1.11 o 
   6   6   6        5.65        5.43      1.13 o 
  -5   7   6        2.77        2.54      0.90 o 
  -4   7   6       34.31       38.84      2.43 o 
  -3   7   6        1.36        1.32      0.68 o 
  -2   7   6        0.74        1.26      0.48 o 
  -1   7   6        1.35        1.74      0.52 o 
   0   7   6       45.82       44.55      0.92 o 
   1   7   6       95.25       95.24      1.70 o 
   2   7   6       63.81       66.33      1.46 o 
   3   7   6      183.69      191.46      3.92 o 
   4   7   6       49.66       50.77      2.03 o 
   5   7   6        5.72        6.48      1.27 o 
   6   7   6        1.16        0.52      1.01 o 
  -4   8   6        2.95        4.55      1.81 o 
  -3   8   6        0.04        0.55      0.53 o 
  -2   8   6        0.47        0.77      0.54 o 
  -1   8   6       10.45       10.11      0.54 o 
   0   8   6      126.12      136.29      2.16 o 
   1   8   6       57.35       60.99      1.19 o 
   2   8   6       47.98       53.79      1.82 o 
   3   8   6       52.83       53.66      1.50 o 
   4   8   6       12.32       14.70      1.31 o 
   5   8   6        1.32        1.93      1.27 o 
   6   8   6       15.64       12.08      1.47 o 
  -4   9   6        4.27        3.04      1.10 o 
  -3   9   6        3.61        4.00      0.91 o 
  -2   9   6       58.91       54.38      1.94 o 
  -1   9   6        2.69        2.06      0.60 o 
   0   9   6        2.10        1.68      0.50 o 
   1   9   6       28.01       30.44      0.94 o 
   2   9   6        1.28        2.15      0.44 o 
   3   9   6       20.35       20.56      0.87 o 
   4   9   6        5.25        5.58      0.90 o 
   5   9   6        6.22        7.04      1.38 o 
   6   9   6        1.97        1.59      2.05 o 
  -3  10   6        4.41        5.10      1.53 o 
  -2  10   6       38.26       35.58      2.93 o 
  -1  10   6       73.36       66.45      2.29 o 
   0  10   6        2.94        3.03      0.43 o 
   1  10   6       10.61       10.35      1.01 o 
   2  10   6        2.22        2.30      0.46 o 
   3  10   6        4.08        5.23      0.58 o 
   4  10   6        0.01        0.38      1.21 o 
   5  10   6        7.44        6.84      2.11 o 
  -3  11   6        4.37        7.77      2.15 o 
  -2  11   6        0.13        1.42      1.32 o 
  -1  11   6      112.02      103.51      5.81 o 
   0  11   6       23.25       24.34      1.11 o 
   1  11   6        1.00        0.05      0.53 o 
   2  11   6        3.49        4.90      0.77 o 
   3  11   6        2.23        3.37      0.76 o 
   4  11   6        0.51        1.01      0.92 o 
   5  11   6       12.86       11.34      2.68 o 
  -2  12   6        0.10        2.71      1.50 o 
  -1  12   6        0.57        2.35      1.29 o 
   0  12   6       22.93       23.19      2.42 o 
   1  12   6       22.18       21.75      1.58 o 
   2  12   6        0.36        0.47      1.12 o 
   3  12   6       16.71       16.80      1.27 o 
   4  12   6       28.45       23.00      1.82 o 
   0  13   6        0.00        0.02      3.25 o 
   1  13   6        0.67       -0.46      0.66 o 
   2  13   6        8.84        8.01      0.87 o 
   3  13   6       13.11       13.24      1.93 o 
  -2 -10   7        0.01       -0.66      0.89 o 
  -1 -10   7      138.35      145.35      5.69 o 
   0 -10   7      165.21      208.34     11.30 o 
  -3  -9   7       16.59       18.50      1.93 o 
  -2  -9   7       31.23       35.58      1.79 o 
  -1  -9   7       14.86       16.52      1.17 o 
   0  -9   7        6.10        6.61      0.75 o 
   1  -9   7        3.20        2.97      1.16 o 
   2  -9   7        4.41        5.46      1.56 o 
  -4  -8   7        7.15        4.32      1.60 o 
  -3  -8   7        0.60        0.53      0.86 o 
  -2  -8   7        1.54        2.84      1.03 o 
  -1  -8   7        5.70        4.84      0.68 o 
   0  -8   7        3.12        5.22      0.72 o 
   1  -8   7       47.78       47.12      1.64 o 
   2  -8   7        6.62       10.25      1.77 o 
   3  -8   7        0.24       -1.29      1.29 o 
  -4  -7   7       18.37       18.69      1.35 o 
  -3  -7   7       20.85       21.68      1.18 o 
  -2  -7   7        0.00       -0.50      0.50 o 
  -1  -7   7        0.53        0.87      0.43 o 
   0  -7   7       18.91       19.55      1.01 o 
   1  -7   7        0.05        0.77      0.55 o 
   2  -7   7        1.90        2.46      0.61 o 
   3  -7   7        0.15       -0.03      1.91 o 
   4  -7   7       28.33       33.45      1.95 o 
  -5  -6   7       35.36       30.02      2.23 o 
  -4  -6   7       50.90       53.19      2.00 o 
  -3  -6   7       27.99       27.75      1.21 o 
  -2  -6   7        0.18        1.35      0.56 o 
  -1  -6   7       60.17       53.83      2.85 o 
   0  -6   7        2.75        2.35      0.49 o 
   1  -6   7       41.76       40.16      1.21 o 
   2  -6   7       90.29       92.73      3.06 o 
   3  -6   7        0.93        2.39      0.43 o 
   4  -6   7       53.79       64.39      3.89 o 
  -5  -5   7        7.46        8.76      1.75 o 
  -4  -5   7      107.04      122.85      4.15 o 
  -3  -5   7       40.82       43.55      1.61 o 
  -2  -5   7       16.70       16.71      0.90 o 
  -1  -5   7       17.96       16.43      0.84 o 
   0  -5   7       31.20       30.26      0.96 o 
   1  -5   7        9.72        8.99      1.03 o 
   2  -5   7       57.69       55.17      1.90 o 
   3  -5   7        1.76        1.61      1.13 o 
   4  -5   7       43.78       48.13      2.87 o 
   5  -5   7        0.21       -0.56      1.06 o 
  -5  -4   7        3.15        3.01      1.47 o 
  -4  -4   7       14.48       16.12      1.59 o 
  -3  -4   7       22.11       20.48      1.21 o 
  -2  -4   7       56.21       56.84      3.10 o 
  -1  -4   7       31.32       30.23      1.20 o 
   0  -4   7        0.99        0.47      0.27 o 
   1  -4   7      270.74      232.59      3.50 o 
   2  -4   7       41.86       38.37      1.00 o 
   3  -4   7       21.09       24.09      1.44 o 
   4  -4   7        0.71        0.49      0.64 o 
   5  -4   7        0.44       -0.26      0.69 o 
  -5  -3   7        8.11        7.48      1.11 o 
  -4  -3   7       22.81       24.58      1.54 o 
  -3  -3   7        6.51        7.41      0.85 o 
  -2  -3   7        1.49        1.38      0.53 o 
  -1  -3   7        8.30        8.06      0.87 o 
   0  -3   7       16.48       14.48      0.53 o 
   1  -3   7       44.89       46.59      0.85 o 
   2  -3   7       17.63       18.50      0.53 o 
   3  -3   7        2.18        2.22      0.43 o 
   4  -3   7        0.34        0.03      0.57 o 
   5  -3   7        9.64        8.19      1.22 o 
   6  -3   7       18.76       14.84      1.73 o 
  -6  -2   7       25.24       24.53      1.78 o 
  -5  -2   7       82.93       91.17      4.39 o 
  -4  -2   7       55.66       49.66      2.72 o 
  -3  -2   7        2.19        2.12      0.57 o 
  -2  -2   7      186.85      178.78      3.26 o 
  -1  -2   7     1630.92     1609.01     26.65 o 
   0  -2   7      254.12      249.80      3.88 o 
   1  -2   7       34.68       38.31      0.96 o 
   2  -2   7        3.89        2.56      0.26 o 
   3  -2   7        4.89        5.65      0.61 o 
   4  -2   7      523.15      533.47     13.42 o 
   5  -2   7       17.96       19.91      1.64 o 
   6  -2   7        3.35        4.54      1.35 o 
  -6  -1   7        3.26        1.57      1.51 o 
  -5  -1   7        0.68       -0.89      2.49 o 
  -4  -1   7        8.39        7.98      0.97 o 
  -3  -1   7      116.13      115.10      2.49 o 
  -2  -1   7       18.37       18.81      0.85 o 
  -1  -1   7        1.54        0.84      0.23 o 
   0  -1   7      123.77      119.13      1.78 o 
   1  -1   7       11.24       13.10      0.48 o 
   2  -1   7       87.57       87.40      4.43 o 
   3  -1   7       34.35       33.31      1.04 o 
   4  -1   7      112.49      111.81      4.07 o 
   5  -1   7      394.88      406.31     15.78 o 
   6  -1   7        2.49        3.04      1.37 o 
  -6   0   7       43.17       44.65      2.46 o 
  -5   0   7        0.00       -0.02      0.77 o 
  -4   0   7       24.18       17.71      1.38 o 
  -2   0   7       14.32        9.56      0.52 o 
  -1   0   7        9.47        9.98      0.37 o 
   0   0   7       93.04       88.85      1.51 o 
   1   0   7       99.72      103.85      2.23 o 
   2   0   7       31.06       36.85      1.42 o 
   3   0   7       62.97       65.49      1.68 o 
   4   0   7       16.92       17.89      1.10 o 
   5   0   7       21.63       21.92      1.16 o 
   6   0   7       24.04       25.38      2.03 o 
  -6   1   7       48.35       43.76      3.89 o 
  -5   1   7        2.76        1.58      1.01 o 
  -4   1   7       49.15       47.62      1.80 o 
  -3   1   7       15.16       15.42      1.10 o 
  -2   1   7       89.30       72.28      1.49 o 
  -1   1   7       79.67       75.41      2.43 o 
   0   1   7        0.46        0.28      0.66 o 
   1   1   7        4.72        6.39      0.27 o 
   2   1   7      145.09      158.88      6.55 o 
   3   1   7      387.16      425.71      7.48 o 
   4   1   7        0.14       -0.20      0.78 o 
   5   1   7       13.14       13.72      1.01 o 
   6   1   7       26.59       25.61      2.45 o 
  -6   2   7       36.69       46.00      3.67 o 
  -5   2   7      346.01      382.98     10.20 o 
  -4   2   7       14.04       12.91      1.14 o 
  -3   2   7        3.69        2.99      0.81 o 
  -2   2   7        0.34        0.89      0.34 o 
  -1   2   7       21.02       21.07      0.45 o 
   0   2   7       63.15       69.42      1.39 o 
   1   2   7       24.04       19.76      0.56 o 
   2   2   7        3.07        3.12      0.28 o 
   3   2   7       21.95       18.86      0.90 o 
   4   2   7       16.27       16.99      2.81 o 
   5   2   7        1.92        1.54      0.73 o 
   6   2   7        2.90        3.65      1.15 o 
  -6   3   7       20.20       17.28      2.01 o 
  -5   3   7       20.73       22.56      1.81 o 
  -4   3   7      142.77      149.61      3.75 o 
  -3   3   7        3.46        4.65      1.25 o 
  -2   3   7       14.33       12.71      0.65 o 
  -1   3   7       13.62       14.10      0.39 o 
   0   3   7      119.78      130.31      2.29 o 
   1   3   7      146.02      155.49      2.55 o 
   2   3   7        0.70        1.36      0.52 o 
   3   3   7       25.24       28.24      1.23 o 
   4   3   7        0.00        0.90      1.14 o 
   5   3   7       46.96       47.76      1.83 o 
   6   3   7        0.24       -0.28      0.77 o 
  -5   4   7        0.23        1.06      0.80 o 
  -4   4   7        3.43        4.27      1.03 o 
  -3   4   7        9.60        8.91      0.53 o 
  -2   4   7        8.01        7.62      0.33 o 
  -1   4   7      163.32      170.60      3.37 o 
   0   4   7       18.43       20.57      1.08 o 
   1   4   7        0.06        0.19      0.15 o 
   2   4   7       25.49       28.12      1.39 o 
   3   4   7        0.82        0.97      0.88 o 
   4   4   7       61.50       59.42      2.00 o 
   5   4   7        8.27        7.73      0.94 o 
   6   4   7        1.68        1.96      2.50 o 
  -5   5   7       26.71       28.92      1.73 o 
  -4   5   7        0.74        0.07      0.60 o 
  -3   5   7       19.71       18.78      0.77 o 
  -2   5   7      306.01      303.65      4.51 o 
  -1   5   7      214.49      222.82      3.05 o 
   0   5   7        0.15        0.19      0.60 o 
   1   5   7        7.15        8.29      0.75 o 
   2   5   7        0.63        0.12      1.06 o 
   3   5   7       31.57       33.69      1.66 o 
   4   5   7        5.41        5.57      2.11 o 
   5   5   7        4.92        5.47      2.56 o 
   6   5   7        8.76        8.04      2.65 o 
  -5   6   7        5.17        5.22      1.10 o 
  -4   6   7        3.63        4.21      0.64 o 
  -3   6   7       49.17       47.04      1.30 o 
  -2   6   7      407.76      406.74      7.47 o 
  -1   6   7        2.63        2.71      0.47 o 
   0   6   7       17.63       16.16      0.80 o 
   1   6   7       45.93       48.98      1.04 o 
   2   6   7        1.75        1.92      0.67 o 
   3   6   7      131.63      133.01      2.99 o 
   4   6   7       84.50       91.57      2.92 o 
   5   6   7        0.67        0.83      1.85 o 
   6   6   7       41.10       38.44      2.37 o 
  -5   7   7        8.83        5.79      1.14 o 
  -4   7   7       13.59       12.17      1.80 o 
  -3   7   7       77.08       79.61      2.26 o 
  -2   7   7        2.72        4.29      1.00 o 
  -1   7   7      112.05      110.11      2.13 o 
   0   7   7        0.04        0.45      0.32 o 
   1   7   7        0.01        0.46      0.35 o 
   2   7   7       13.24       12.91      1.61 o 
   3   7   7        5.84        5.28      1.35 o 
   4   7   7      134.57      135.38      4.31 o 
   5   7   7       13.86       16.89      1.79 o 
   6   7   7        0.33        0.26      2.17 o 
  -4   8   7       10.80       12.19      0.96 o 
  -3   8   7        3.97        4.10      1.06 o 
  -2   8   7        8.53        8.13      1.14 o 
  -1   8   7       41.08       40.02      1.20 o 
   0   8   7       19.86       21.37      0.66 o 
   1   8   7        8.62        8.27      0.81 o 
   2   8   7       86.64       94.48      1.97 o 
   3   8   7       94.78       95.23      2.62 o 
   4   8   7      116.34      117.22      5.36 o 
   5   8   7       10.20       10.10      1.51 o 
   6   8   7        0.39        0.95      1.58 o 
  -4   9   7        2.25        1.47      0.96 o 
  -3   9   7      107.88      120.88      3.96 o 
  -2   9   7        0.31        0.60      0.51 o 
  -1   9   7       22.02       21.88      1.12 o 
   0   9   7        4.75        5.04      0.55 o 
   1   9   7       57.44       63.89      1.49 o 
   2   9   7      134.70      142.85      3.01 o 
   3   9   7       50.64       50.27      1.44 o 
   4   9   7        3.04        3.23      1.20 o 
   5   9   7       13.05        9.77      1.51 o 
  -3  10   7        0.00       -0.13      1.25 o 
  -2  10   7       16.59       15.87      1.11 o 
  -1  10   7        3.64        3.86      0.73 o 
   0  10   7        7.81       10.55      1.80 o 
   1  10   7       10.01       10.16      0.60 o 
   2  10   7       41.14       43.41      1.25 o 
   3  10   7        6.92        5.57      1.11 o 
   4  10   7        0.37        0.34      0.61 o 
   5  10   7        0.38       -0.99      0.99 o 
  -2  11   7       15.52       15.78      2.10 o 
  -1  11   7       39.14       37.53      1.84 o 
   0  11   7       17.28       17.83      0.95 o 
   1  11   7        4.42        3.48      0.55 o 
   2  11   7        0.30        0.00      2.40 o 
   3  11   7        0.60       -0.53      1.56 o 
   4  11   7       15.80       13.26      0.96 o 
  -1  12   7       13.66       14.75      2.30 o 
   0  12   7       17.64       16.64      4.49 o 
   1  12   7        1.56        0.87      0.77 o 
   2  12   7        6.71        7.21      1.63 o 
   3  12   7       14.44       18.06      3.44 o 
   4  12   7        1.12        1.06      1.22 o 
   0  13   7       34.46       30.68      3.13 o 
   1  13   7        0.26        0.67      0.93 o 
   2  13   7       20.75       16.78      1.60 o 
  -2  -9   8       18.07       13.24      1.68 o 
  -1  -9   8        8.42        6.45      1.06 o 
   0  -9   8       92.19       98.91      7.80 o 
   1  -9   8      171.81      184.63     10.01 o 
  -3  -8   8        4.62        2.66      1.26 o 
  -2  -8   8        7.05       10.66      1.28 o 
  -1  -8   8       36.47       39.32      1.64 o 
   0  -8   8        0.11        0.75      0.71 o 
   1  -8   8       40.15       46.29      1.98 o 
   2  -8   8       30.15       42.55      3.38 o 
  -4  -7   8        0.36       -0.13      1.41 o 
  -3  -7   8       85.68       81.82      2.77 o 
  -2  -7   8        4.81        6.04      0.82 o 
  -1  -7   8      141.50      163.85      6.91 o 
   0  -7   8        0.51        1.08      1.71 o 
   1  -7   8        0.09        0.92      0.54 o 
   2  -7   8        0.93        2.83      0.74 o 
   3  -7   8       38.04       55.59      4.38 o 
  -4  -6   8       13.04       12.91      1.03 o 
  -3  -6   8       90.06       97.00      2.66 o 
  -2  -6   8       79.02       88.29      2.21 o 
  -1  -6   8        1.93        2.85      0.57 o 
   0  -6   8        2.57        1.38      0.63 o 
   1  -6   8        9.77       11.18      0.75 o 
   2  -6   8        0.04        0.04      0.66 o 
   3  -6   8        8.02        7.75      0.74 o 
   4  -6   8       77.93       80.57      5.58 o 
  -4  -5   8      146.55      159.64      4.86 o 
  -3  -5   8      204.17      230.47      5.11 o 
  -2  -5   8        2.34        2.42      0.52 o 
  -1  -5   8        0.03       -0.23      0.43 o 
   0  -5   8        0.09        0.56      0.40 o 
   1  -5   8      132.68      120.45      3.54 o 
   2  -5   8        3.59        3.76      0.74 o 
   3  -5   8       27.11       30.75      1.18 o 
   4  -5   8        5.44        6.79      1.36 o 
  -5  -4   8       62.01       67.34      2.97 o 
  -4  -4   8        7.16        7.60      1.58 o 
  -3  -4   8       41.04       44.09      2.56 o 
  -2  -4   8        0.22        0.17      0.29 o 
  -1  -4   8        2.05        1.36      0.44 o 
   0  -4   8        8.56        8.28      0.57 o 
   1  -4   8       11.50        8.80      0.53 o 
   2  -4   8       38.48       28.74      1.11 o 
   3  -4   8       10.47        7.55      0.66 o 
   4  -4   8        1.53        1.93      0.70 o 
   5  -4   8       17.03       15.33      1.26 o 
  -5  -3   8      175.44      186.79      8.66 o 
  -4  -3   8       31.05       32.29      1.69 o 
  -3  -3   8        0.38        2.21      0.78 o 
  -2  -3   8        2.78        3.55      0.97 o 
  -1  -3   8      273.55      271.39      4.76 o 
   0  -3   8      238.60      229.26      4.06 o 
   1  -3   8        6.54        4.49      0.78 o 
   2  -3   8      181.73      185.14      3.32 o 
   3  -3   8       12.46       11.43      0.72 o 
   4  -3   8        2.87        2.45      0.67 o 
   5  -3   8       53.42       59.17      2.57 o 
  -5  -2   8       70.54       75.25      3.21 o 
  -4  -2   8        6.06        5.08      0.96 o 
  -3  -2   8       33.46       34.88      0.98 o 
  -2  -2   8       43.01       40.41      0.91 o 
  -1  -2   8        1.07        1.27      0.50 o 
   0  -2   8     1165.75     1155.65     16.32 o 
   1  -2   8        8.05        7.70      0.47 o 
   2  -2   8       38.10       34.18      0.84 o 
   3  -2   8       43.06       43.72      1.74 o 
   4  -2   8       30.18       32.03      1.96 o 
   5  -2   8       44.75       47.81      3.19 o 
  -5  -1   8        1.88        1.61      1.38 o 
  -4  -1   8       14.41       14.18      1.19 o 
  -3  -1   8        2.27        2.03      0.53 o 
  -2  -1   8       29.54       23.38      0.66 o 
  -1  -1   8       91.05       94.68      1.61 o 
   0  -1   8        0.75        0.67      0.22 o 
   1  -1   8       71.73       70.08      2.43 o 
   2  -1   8        0.11        0.31      0.28 o 
   3  -1   8       50.50       54.90      1.84 o 
   4  -1   8        0.01       -0.10      0.55 o 
   5  -1   8       14.31       14.09      1.38 o 
   6  -1   8        2.70        3.92      1.23 o 
  -5   0   8       21.95       22.79      1.55 o 
  -4   0   8        0.05        0.68      1.14 o 
  -3   0   8       13.23       14.47      1.22 o 
  -2   0   8      194.14      161.81      2.60 o 
  -1   0   8        0.02        0.04      0.28 o 
   0   0   8      123.64      114.10      2.08 o 
   1   0   8       79.04       81.41      1.64 o 
   2   0   8       44.90       47.02      2.34 o 
   3   0   8        0.05        2.15      0.90 o 
   4   0   8        2.06        1.78      0.84 o 
   5   0   8        4.87        4.82      0.77 o 
   6   0   8        0.00        0.53      1.03 o 
  -5   1   8        8.86       11.87      1.20 o 
  -4   1   8       82.84       97.46      3.17 o 
  -3   1   8        0.29       -0.28      0.50 o 
  -2   1   8       97.08       89.07      1.79 o 
  -1   1   8        5.20        5.04      0.25 o 
   0   1   8       30.27       26.82      0.86 o 
   1   1   8       24.56       24.38      0.83 o 
   2   1   8      102.75      111.84      4.70 o 
   3   1   8       28.64       30.29      1.02 o 
   4   1   8       15.17       13.16      0.92 o 
   5   1   8      261.62      276.24     11.42 o 
   6   1   8        0.09        0.53      1.65 o 
  -5   2   8        5.75        5.72      3.25 o 
  -4   2   8      141.07      163.68      4.07 o 
  -3   2   8       23.86       20.77      1.39 o 
  -2   2   8        8.58        5.20      0.36 o 
  -1   2   8       78.09       83.95      1.95 o 
   0   2   8        3.45        3.42      0.87 o 
   1   2   8       27.44       27.12      1.23 o 
   2   2   8       28.03       26.94      0.77 o 
   3   2   8       76.34       80.75      1.91 o 
   4   2   8        9.86        9.66      1.14 o 
   5   2   8       50.87       53.06      2.01 o 
   6   2   8        0.20       -0.81      0.81 o 
  -5   3   8        7.91        7.67      1.79 o 
  -4   3   8       61.72       72.81      2.92 o 
  -3   3   8        0.42        1.30      0.38 o 
  -2   3   8        0.04       -0.18      0.24 o 
  -1   3   8       36.84       41.80      1.03 o 
   0   3   8      136.33      148.70      4.81 o 
   1   3   8        0.97        1.68      0.57 o 
   2   3   8       82.62       86.24      2.03 o 
   3   3   8       85.79       87.19      2.51 o 
   4   3   8        0.00       -0.18      0.64 o 
   5   3   8        0.31        0.61      1.07 o 
   6   3   8       12.05       13.05      1.28 o 
  -5   4   8        4.69        3.52      0.80 o 
  -4   4   8       30.25       34.68      1.22 o 
  -3   4   8        1.76        1.29      0.51 o 
  -2   4   8        3.32        2.80      0.48 o 
  -1   4   8        5.42        4.95      0.66 o 
   0   4   8        0.30        0.15      0.37 o 
   1   4   8        1.76        2.99      0.38 o 
   2   4   8       21.76       22.88      1.46 o 
   3   4   8       26.19       26.63      1.30 o 
   4   4   8        2.62        1.82      0.71 o 
   5   4   8        0.02        0.00      0.23 o 
   6   4   8        6.75        3.91      0.96 o 
  -5   5   8        4.70        3.34      1.30 o 
  -4   5   8       46.73       46.67      1.61 o 
  -3   5   8        0.82        0.46      0.53 o 
  -2   5   8      316.21      316.60      6.20 o 
  -1   5   8      137.79      138.32      2.49 o 
   0   5   8       27.30       30.15      0.88 o 
   1   5   8      573.98      613.61      9.20 o 
   2   5   8       26.58       26.68      1.07 o 
   3   5   8        0.01        0.15      0.57 o 
   4   5   8        7.55        7.18      1.13 o 
   5   5   8       18.83       20.80      2.47 o 
   6   5   8       43.34       39.78      2.66 o 
  -5   6   8        3.13        2.29      1.36 o 
  -4   6   8        8.60        7.40      0.76 o 
  -3   6   8        0.98        0.01      0.53 o 
  -2   6   8        4.93        5.55      0.59 o 
  -1   6   8      545.99      564.78      9.65 o 
   0   6   8        2.81        2.81      0.63 o 
   1   6   8       26.02       24.69      0.67 o 
   2   6   8      140.63      145.76      5.29 o 
   3   6   8       45.48       50.93      1.63 o 
   4   6   8       21.46       18.37      1.23 o 
   5   6   8        2.04        1.68      1.00 o 
   6   6   8       23.96       25.90      1.88 o 
  -4   7   8        4.27        5.55      1.33 o 
  -3   7   8       31.55       28.10      3.46 o 
  -2   7   8      348.05      351.45      7.59 o 
  -1   7   8      388.21      402.38      7.32 o 
   0   7   8        1.25        1.39      0.50 o 
   1   7   8       11.69       12.63      0.58 o 
   2   7   8       13.35       16.44      0.68 o 
   3   7   8       20.13       20.01      1.01 o 
   4   7   8      123.19      126.74      4.02 o 
   5   7   8        2.13        0.10      1.52 o 
   6   7   8        0.39        1.11      1.21 o 
  -4   8   8       33.40       30.02      2.47 o 
  -3   8   8       71.22       75.13      3.15 o 
  -2   8   8        8.14        8.90      0.85 o 
  -1   8   8        0.73        0.88      0.49 o 
   0   8   8      118.05      119.86      2.75 o 
   1   8   8       50.34       54.24      1.32 o 
   2   8   8        2.16        2.17      0.43 o 
   3   8   8       34.92       35.79      1.21 o 
   4   8   8      280.65      294.11      8.10 o 
   5   8   8       42.80       44.59      2.77 o 
  -3   9   8       12.83       15.03      1.55 o 
  -2   9   8        2.52        2.90      0.73 o 
  -1   9   8        3.58        5.28      0.86 o 
   0   9   8        1.74        0.24      0.75 o 
   1   9   8       13.13       13.96      0.68 o 
   2   9   8       29.49       31.09      1.96 o 
   3   9   8       17.96       19.05      1.74 o 
   4   9   8       90.66       95.57      3.10 o 
   5   9   8       14.35       10.97      1.35 o 
  -3  10   8        0.28        1.86      1.59 o 
  -2  10   8        0.05        1.57      1.13 o 
  -1  10   8        0.17        0.44      0.81 o 
   0  10   8        3.61        4.34      0.88 o 
   1  10   8       47.40       53.65      2.29 o 
   2  10   8       16.16       14.94      0.74 o 
   3  10   8       33.39       36.26      1.90 o 
   4  10   8       28.97       27.51      1.53 o 
   5  10   8        1.75        1.85      1.13 o 
  -2  11   8        2.77        2.42      1.56 o 
  -1  11   8       31.60       29.60      1.59 o 
   0  11   8        5.50        4.48      0.90 o 
   1  11   8        3.84        5.42      0.88 o 
   2  11   8       17.91       18.02      1.38 o 
   3  11   8        1.19        1.43      1.81 o 
   4  11   8        6.10        4.41      1.19 o 
  -1  12   8       22.94       14.70      2.34 o 
   0  12   8       11.98       11.87      1.17 o 
   1  12   8        0.68       -0.35      0.71 o 
   2  12   8        4.97        7.99      1.43 o 
   3  12   8        0.11       -0.25      2.17 o 
   1  13   8        9.47        7.42      1.44 o 
   2  13   8        1.20        1.52      0.92 o 
  -2  -8   9       13.07       12.99      1.74 o 
  -1  -8   9        0.17        0.13      0.71 o 
   0  -8   9      148.82      166.58     10.45 o 
   1  -8   9       95.85      103.03      3.97 o 
  -3  -7   9       11.22        9.95      2.29 o 
  -2  -7   9       16.01       17.30      2.54 o 
  -1  -7   9       23.08       27.32      2.63 o 
   0  -7   9       36.70       35.28      1.58 o 
   1  -7   9       14.60       15.77      1.64 o 
   2  -7   9        1.12        2.22      0.99 o 
  -3  -6   9        1.35        2.10      0.72 o 
  -2  -6   9        1.90        1.89      0.64 o 
  -1  -6   9        0.18        0.13      0.68 o 
   0  -6   9        9.75       10.59      0.97 o 
   1  -6   9        8.14        8.93      0.77 o 
   2  -6   9       36.86       38.27      3.38 o 
   3  -6   9        5.40        7.12      2.55 o 
  -4  -5   9       30.26       32.81      2.83 o 
  -3  -5   9       21.92       24.00      1.03 o 
  -2  -5   9        8.65        8.40      0.80 o 
  -1  -5   9        0.72        1.08      0.46 o 
   0  -5   9        0.83        1.35      0.55 o 
   1  -5   9       23.13       23.94      1.92 o 
   2  -5   9        4.09        3.77      0.90 o 
   3  -5   9        0.20        0.12      0.87 o 
   4  -5   9        0.28        1.42      0.99 o 
  -4  -4   9       59.14       62.11      4.08 o 
  -3  -4   9       19.11       20.22      0.89 o 
  -2  -4   9       21.19       21.44      0.88 o 
  -1  -4   9        0.03        0.13      0.71 o 
   0  -4   9       51.15       49.73      1.32 o 
   1  -4   9        0.30        0.29      0.54 o 
   2  -4   9       20.19       20.21      2.27 o 
   3  -4   9       63.57       66.29      6.81 o 
   4  -4   9        3.72        6.62      1.30 o 
  -4  -3   9       17.54       17.81      1.80 o 
  -3  -3   9      164.18      193.29      7.20 o 
  -2  -3   9       33.19       33.48      1.04 o 
  -1  -3   9       31.70       31.49      1.39 o 
   0  -3   9       40.86       38.02      2.97 o 
   1  -3   9       27.76       26.99      1.01 o 
   2  -3   9       47.14       46.41      2.17 o 
   3  -3   9       44.92       44.38      1.82 o 
   4  -3   9        1.71        2.12      0.79 o 
   5  -3   9       31.24       25.73      2.28 o 
  -5  -2   9       64.76       68.32      3.56 o 
  -4  -2   9        0.79        0.82      2.02 o 
  -3  -2   9        3.60        3.55      0.70 o 
  -2  -2   9       35.08       36.06      1.66 o 
  -1  -2   9       33.36       32.56      0.97 o 
   0  -2   9       65.76       64.87      3.01 o 
   1  -2   9        6.65        5.42      0.69 o 
   2  -2   9      159.59      144.06      3.31 o 
   3  -2   9       50.91       49.22      1.93 o 
   4  -2   9       19.74       20.43      1.09 o 
   5  -2   9        3.11        3.81      1.06 o 
  -5  -1   9      224.91      236.34      8.32 o 
  -4  -1   9        1.08       -0.90      0.90 o 
  -3  -1   9       11.96       10.91      1.59 o 
  -2  -1   9        3.97        5.79      0.58 o 
  -1  -1   9        0.05        0.28      0.23 o 
   0  -1   9       61.78       60.04      1.56 o 
   1  -1   9       12.60       11.49      0.87 o 
   2  -1   9       35.08       34.31      1.70 o 
   3  -1   9       11.88       13.06      1.24 o 
   4  -1   9        0.36        0.58      0.85 o 
   5  -1   9        3.55        1.10      1.00 o 
  -5   0   9       12.96       10.62      1.60 o 
  -4   0   9      102.80      117.52      3.20 o 
  -3   0   9       72.74       64.11      1.84 o 
  -2   0   9        0.15       -0.19      0.24 o 
  -1   0   9      219.77      217.36      4.58 o 
   0   0   9     1019.80     1059.89     15.11 o 
   1   0   9      239.33      242.54      6.34 o 
   2   0   9       31.62       35.30      1.06 o 
   3   0   9        3.82        2.84      0.90 o 
   4   0   9       10.23       10.56      2.15 o 
   5   0   9      314.29      334.80     15.17 o 
  -5   1   9        3.96        1.71      0.98 o 
  -4   1   9        1.23        1.40      0.84 o 
  -3   1   9        5.41        6.71      0.74 o 
  -2   1   9       78.48       74.34      2.76 o 
  -1   1   9        7.53        7.93      0.62 o 
   0   1   9        6.44        7.63      0.66 o 
   1   1   9       72.44       74.62      1.51 o 
   2   1   9        2.65        2.45      0.62 o 
   3   1   9       40.72       41.06      1.56 o 
   4   1   9       25.64       24.79      2.90 o 
   5   1   9       28.40       25.75      1.43 o 
   6   1   9      218.97      213.36     11.61 o 
  -5   2   9       26.21       29.01      4.27 o 
  -4   2   9        0.34        0.17      0.60 o 
  -3   2   9       30.75       21.14      0.96 o 
  -2   2   9       43.30       28.29      1.09 o 
  -1   2   9       31.68       30.72      1.08 o 
   0   2   9        0.07        0.49      0.71 o 
   1   2   9       50.64       56.02      1.53 o 
   2   2   9       45.09       44.64      1.55 o 
   3   2   9        7.38        7.73      1.50 o 
   4   2   9        9.81        9.85      0.93 o 
   5   2   9       12.75       12.88      1.44 o 
   6   2   9        6.72        4.47      1.44 o 
  -5   3   9       57.73       55.40      3.06 o 
  -4   3   9        0.09        0.69      0.61 o 
  -3   3   9       20.61       19.17      1.24 o 
  -2   3   9        7.67        8.52      0.81 o 
  -1   3   9       24.23       22.63      0.93 o 
   0   3   9       56.03       54.54      1.47 o 
   1   3   9        2.04        2.86      0.28 o 
   2   3   9        0.01        0.73      0.48 o 
   3   3   9       67.22       69.41      2.37 o 
   4   3   9      177.08      184.47      5.20 o 
   5   3   9        0.09        0.20      1.15 o 
   6   3   9        3.07        2.82      1.84 o 
  -5   4   9       63.42       69.79      5.29 o 
  -4   4   9      263.84      296.31      7.04 o 
  -3   4   9        3.57        2.85      0.42 o 
  -2   4   9        0.54        0.66      0.55 o 
  -1   4   9        0.66        0.39      0.39 o 
   0   4   9       17.85       16.06      0.73 o 
   1   4   9       38.64       41.64      1.48 o 
   2   4   9        5.21        3.88      1.52 o 
   3   4   9        2.66        4.10      1.25 o 
   4   4   9       22.73       25.01      2.65 o 
   5   4   9       11.61       15.62      2.29 o 
   6   4   9        0.01        1.12      1.35 o 
  -4   5   9       50.66       52.60      2.56 o 
  -3   5   9      100.87      109.41      2.55 o 
  -2   5   9        0.17        0.51      0.46 o 
  -1   5   9       11.47       11.03      0.78 o 
   0   5   9       14.92       16.11      1.63 o 
   1   5   9       13.15       12.20      0.70 o 
   2   5   9       67.99       73.71      1.90 o 
   3   5   9        1.35        2.11      0.65 o 
   4   5   9       10.57       11.69      2.11 o 
   5   5   9        5.01        4.20      1.00 o 
   6   5   9       14.09       12.25      1.79 o 
  -4   6   9        4.05        5.57      1.12 o 
  -3   6   9        9.80        9.66      1.13 o 
  -2   6   9        8.82        7.51      0.70 o 
  -1   6   9        5.56        4.51      0.57 o 
   0   6   9       52.73       58.36      1.64 o 
   1   6   9       16.43       17.09      0.96 o 
   2   6   9        1.77        2.38      0.69 o 
   3   6   9       18.60       19.46      1.07 o 
   4   6   9        0.08       -0.63      0.75 o 
   5   6   9       20.20       21.71      1.47 o 
  -4   7   9       15.57       13.70      1.38 o 
  -3   7   9        0.38        0.74      0.74 o 
  -2   7   9       15.73       15.65      0.86 o 
  -1   7   9       79.53       78.58      2.64 o 
   0   7   9      147.75      156.06      3.48 o 
   1   7   9        1.13        2.24      0.59 o 
   2   7   9        0.03        0.69      0.68 o 
   3   7   9        1.01       -0.05      0.67 o 
   4   7   9        4.57        4.33      1.24 o 
   5   7   9        0.42        0.56      0.92 o 
  -4   8   9        7.68        6.42      1.46 o 
  -3   8   9        0.00       -0.45      0.85 o 
  -2   8   9       11.86       12.27      1.87 o 
  -1   8   9      260.35      276.74      6.44 o 
   0   8   9       32.00       32.97      1.19 o 
   1   8   9        5.48        4.85      0.63 o 
   2   8   9       18.33       21.37      1.21 o 
   3   8   9        0.43       -0.31      0.67 o 
   4   8   9       88.00       90.14      3.48 o 
   5   8   9       18.08       18.01      1.54 o 
  -3   9   9        9.58        9.41      1.12 o 
  -2   9   9       66.67       71.91      4.78 o 
  -1   9   9        1.58        2.56      1.50 o 
   0   9   9       80.99       80.87      2.44 o 
   1   9   9        0.46        1.79      0.70 o 
   2   9   9        1.47        2.02      0.79 o 
   3   9   9        0.51        1.08      0.66 o 
   4   9   9        3.16        3.00      1.29 o 
   5   9   9       93.23       84.88      4.06 o 
  -2  10   9       22.93       23.52      1.51 o 
  -1  10   9        1.14        1.25      0.83 o 
   0  10   9       21.30       20.51      1.36 o 
   1  10   9        5.90        5.55      0.84 o 
   2  10   9        7.33        5.83      1.23 o 
   3  10   9       28.71       31.01      3.50 o 
   4  10   9       45.32       43.98      2.01 o 
  -1  11   9        1.04        0.83      1.25 o 
   0  11   9       13.97       10.30      1.58 o 
   1  11   9        2.37        1.25      1.55 o 
   2  11   9       21.40       23.96      3.64 o 
   3  11   9       76.13       87.83      9.72 o 
   0  12   9        4.27        3.19      1.30 o 
   1  12   9        4.89        4.84      1.14 o 
   2  12   9       10.29        8.86      1.78 o 
   3  12   9       14.82        7.96      1.66 o 
  -2  -7  10        0.03        1.03      1.59 o 
  -1  -7  10       30.43       28.82      1.89 o 
   0  -7  10       16.74       14.42      1.51 o 
   1  -7  10       74.21       72.02      4.30 o 
  -2  -6  10        7.91        5.36      1.87 o 
  -1  -6  10        1.81        3.45      1.27 o 
   0  -6  10       18.46       19.33      2.90 o 
   1  -6  10        1.66        3.82      1.45 o 
   2  -6  10       26.55       27.44      5.98 o 
  -3  -5  10        1.83        1.81      1.33 o 
  -2  -5  10       62.94       59.65      2.35 o 
  -1  -5  10       15.95       18.75      1.04 o 
   0  -5  10      157.65      183.40      6.74 o 
   1  -5  10        0.66        0.24      1.23 o 
   2  -5  10        0.05       -0.56      0.91 o 
   3  -5  10        3.82        2.40      0.81 o 
  -4  -4  10       23.57       15.60      2.73 o 
  -3  -4  10       27.50       29.80      4.47 o 
  -2  -4  10       91.99      102.51      3.39 o 
  -1  -4  10       78.16       83.45      2.32 o 
   0  -4  10        0.04       -0.26      0.44 o 
   1  -4  10        0.27        0.03      0.76 o 
   2  -4  10        3.46        5.62      1.57 o 
   3  -4  10        1.23        1.79      1.14 o 
   4  -4  10        9.08        7.67      1.53 o 
  -4  -3  10       44.71       53.65      6.31 o 
  -3  -3  10       97.41      107.07      4.21 o 
  -2  -3  10      281.33      311.34      6.80 o 
  -1  -3  10        7.76        8.57      0.84 o 
   0  -3  10        0.04        0.46      0.43 o 
   1  -3  10        0.72        0.32      0.60 o 
   2  -3  10       90.28       87.42      3.20 o 
   3  -3  10        8.02        9.00      1.45 o 
   4  -3  10       16.02       14.66      1.54 o 
  -4  -2  10       43.84       44.56      2.50 o 
  -3  -2  10        6.24        3.60      1.45 o 
  -2  -2  10       19.87       23.67      1.07 o 
  -1  -2  10        1.24        1.66      0.63 o 
   0  -2  10        0.60        1.73      0.59 o 
   1  -2  10       26.80       26.70      1.17 o 
   2  -2  10        0.36        0.05      0.52 o 
   3  -2  10       37.96       35.37      2.19 o 
   4  -2  10        0.41        1.16      1.26 o 
   5  -2  10        0.99        0.56      0.99 o 
  -4  -1  10      259.26      277.20     10.08 o 
  -3  -1  10       39.18       41.04      1.95 o 
  -2  -1  10        0.04        0.67      0.53 o 
  -1  -1  10        0.23        1.37      1.14 o 
   0  -1  10      169.45      167.02      4.22 o 
   1  -1  10       63.44       61.64      1.91 o 
   2  -1  10       10.39       10.46      1.44 o 
   3  -1  10       60.50       69.00      2.70 o 
   4  -1  10        1.03        0.89      0.92 o 
   5  -1  10        2.44        3.92      1.76 o 
  -4   0  10       22.82       18.72      1.80 o 
  -3   0  10        6.43        4.76      1.89 o 
  -2   0  10       26.07       22.71      1.49 o 
  -1   0  10       39.24       39.70      2.43 o 
   0   0  10        5.42        5.36      1.32 o 
   1   0  10      676.87      675.67     14.91 o 
   2   0  10        2.56        3.02      0.77 o 
   3   0  10       34.21       34.19      1.64 o 
   4   0  10       18.12       16.31      1.39 o 
   5   0  10       11.37       10.03      1.86 o 
  -4   1  10        0.89        1.37      0.91 o 
  -3   1  10        9.64        8.91      1.17 o 
  -2   1  10       11.39       12.08      1.15 o 
  -1   1  10        6.38        4.08      0.88 o 
   0   1  10       66.87       69.88      2.54 o 
   1   1  10       35.43       36.73      1.25 o 
   2   1  10       25.37       26.77      1.35 o 
   3   1  10        0.49       -0.82      0.91 o 
   4   1  10       31.52       33.88      2.31 o 
   5   1  10        0.76        0.70      1.53 o 
  -4   2  10       19.20       20.33      2.37 o 
  -3   2  10        2.19        2.61      0.71 o 
  -2   2  10       13.94       15.17      1.58 o 
  -1   2  10      124.95      116.40      2.86 o 
   0   2  10        9.03        8.79      0.78 o 
   1   2  10       84.95       84.37      2.17 o 
   2   2  10       45.23       47.81      2.74 o 
   3   2  10        9.30       10.41      0.91 o 
   4   2  10        2.51        2.54      0.83 o 
   5   2  10        0.01       -0.05      0.82 o 
  -4   3  10       12.33       12.94      1.24 o 
  -3   3  10       43.67       46.93      2.19 o 
  -2   3  10        0.39       -0.21      0.59 o 
  -1   3  10      106.77      102.75      2.72 o 
   0   3  10        0.04        0.20      0.86 o 
   1   3  10       18.76       19.05      0.99 o 
   2   3  10       13.73       13.98      0.80 o 
   3   3  10       38.59       37.89      2.58 o 
   4   3  10        1.53        0.39      1.39 o 
   5   3  10       10.11       12.01      1.20 o 
  -4   4  10       11.89       12.81      2.15 o 
  -3   4  10      114.60      132.82      3.47 o 
  -2   4  10       36.37       34.75      1.30 o 
  -1   4  10        6.14        4.80      1.19 o 
   0   4  10       29.75       32.16      1.49 o 
   1   4  10        0.94        1.54      1.00 o 
   2   4  10        1.08        1.08      0.61 o 
   3   4  10        3.55        3.82      0.83 o 
   4   4  10       34.90       35.66      5.45 o 
   5   4  10        2.92        2.63      1.00 o 
  -4   5  10        2.64        0.92      1.19 o 
  -3   5  10      100.08      111.39      3.06 o 
  -2   5  10        0.37       -0.01      0.88 o 
  -1   5  10        0.00       -0.64      0.64 o 
   0   5  10       15.96       16.38      0.84 o 
   1   5  10       71.66       77.75      2.01 o 
   2   5  10        0.04       -0.25      0.93 o 
   3   5  10       63.11       66.51      5.43 o 
   4   5  10       41.80       43.06      1.95 o 
   5   5  10        0.96        1.35      0.95 o 
  -4   6  10        8.49        6.30      1.33 o 
  -3   6  10       29.37       32.03      1.81 o 
  -2   6  10        0.44        1.63      0.66 o 
  -1   6  10        7.42        6.94      1.58 o 
   0   6  10        1.57        1.51      1.48 o 
   1   6  10        0.98        1.47      0.57 o 
   2   6  10       26.24       26.98      1.16 o 
   3   6  10        1.23        1.61      0.70 o 
   4   6  10       15.82       17.88      1.24 o 
   5   6  10        1.07        0.88      1.00 o 
  -3   7  10       24.49       21.92      1.58 o 
  -2   7  10        1.58        2.16      0.78 o 
  -1   7  10      174.01      172.64      4.18 o 
   0   7  10       28.70       27.97      1.47 o 
   1   7  10       28.12       30.97      1.24 o 
   2   7  10      207.45      217.67      8.77 o 
   3   7  10        4.31        5.08      0.93 o 
   4   7  10        0.03       -0.25      0.87 o 
   5   7  10        8.14        9.20      1.59 o 
  -3   8  10        7.51        7.77      1.16 o 
  -2   8  10        0.03        1.13      1.05 o 
  -1   8  10        3.20        2.84      0.91 o 
   0   8  10      368.94      397.05      8.69 o 
   1   8  10        0.73        0.58      0.57 o 
   2   8  10       18.82       18.45      1.11 o 
   3   8  10       54.33       57.23      2.05 o 
   4   8  10       17.51       14.76      2.20 o 
   5   8  10       23.17       15.12      1.50 o 
  -3   9  10        3.74        4.42      1.43 o 
  -2   9  10       12.53        9.49      1.31 o 
  -1   9  10      243.95      256.04     20.60 o 
   0   9  10      151.59      159.93      5.20 o 
   1   9  10        3.72        4.78      0.72 o 
   2   9  10       13.52       12.70      1.20 o 
   3   9  10        9.79       11.13      1.24 o 
   4   9  10        8.30        5.15      1.13 o 
  -2  10  10       43.51       38.45      3.50 o 
  -1  10  10        0.34        0.06      0.88 o 
   0  10  10        1.48        0.79      0.81 o 
   1  10  10       53.32       55.92      4.70 o 
   2  10  10       13.38       13.21      1.03 o 
   3  10  10        3.40        4.77      1.07 o 
   4  10  10       13.76       11.95      2.79 o 
  -1  11  10        1.96        1.59      1.29 o 
   0  11  10        4.62        4.36      1.50 o 
   1  11  10        1.56        0.62      2.25 o 
   2  11  10        4.40        2.82      1.07 o 
   3  11  10        7.35        3.92      1.46 o 
   1  12  10        0.40        1.49      1.52 o 
  -1  -6  11       12.87       10.73      2.30 o 
   0  -6  11        0.55        1.22      1.03 o 
   1  -6  11      110.67      104.44      6.12 o 
  -2  -5  11       14.80       15.63      2.10 o 
  -1  -5  11       12.13        9.40      1.32 o 
   0  -5  11        9.49       11.80      1.37 o 
   1  -5  11       52.48       53.07      5.43 o 
   2  -5  11       18.73       14.97      2.01 o 
  -3  -4  11        0.40        0.47      1.06 o 
  -2  -4  11        1.40        1.85      1.02 o 
  -1  -4  11        5.37        3.89      1.63 o 
   0  -4  11        0.00        0.53      0.66 o 
   1  -4  11       12.27       12.95      2.86 o 
   2  -4  11       11.34       12.72      1.15 o 
   3  -4  11       21.92       18.15      2.06 o 
  -3  -3  11       27.52       27.82      3.23 o 
  -2  -3  11       13.59       14.70      1.28 o 
  -1  -3  11        1.04        2.22      0.93 o 
   0  -3  11        2.22        3.55      1.14 o 
   1  -3  11        0.49       -0.20      1.03 o 
   2  -3  11       16.75       14.54      1.33 o 
   3  -3  11       11.35       13.11      1.75 o 
  -3  -2  11       72.29       76.45      7.57 o 
  -2  -2  11        0.43        0.72      1.33 o 
  -1  -2  11        8.84        9.00      0.99 o 
   0  -2  11        0.15       -0.13      0.69 o 
   1  -2  11       26.29       25.13      1.40 o 
   2  -2  11        0.29        0.95      1.09 o 
   3  -2  11        2.25        2.53      1.30 o 
   4  -2  11       29.13       27.21      2.70 o 
  -4  -1  11      106.51      100.29      5.53 o 
  -3  -1  11       38.23       37.65      2.89 o 
  -2  -1  11      163.35      177.22      5.36 o 
  -1  -1  11       18.49       19.62      1.03 o 
   0  -1  11       31.71       29.62      1.19 o 
   1  -1  11       41.60       42.18      1.85 o 
   2  -1  11       11.89       10.28      1.18 o 
   3  -1  11       64.68       64.95      4.27 o 
   4  -1  11       23.83       19.70      2.15 o 
  -4   0  11      134.06      139.75      9.75 o 
  -3   0  11        0.45        0.15      1.51 o 
  -2   0  11        0.02        1.12      1.94 o 
  -1   0  11       39.50       41.73      2.34 o 
   0   0  11       12.59       14.79      1.43 o 
   1   0  11       91.19       88.83      2.92 o 
   2   0  11       15.43       12.24      2.22 o 
   3   0  11       56.48       53.46      4.59 o 
   4   0  11       42.62       40.84      3.09 o 
  -4   1  11      215.68      220.61      8.40 o 
  -3   1  11        1.06        2.24      2.49 o 
  -2   1  11        1.64        2.93      0.85 o 
  -1   1  11        1.26        3.32      1.86 o 
   0   1  11        6.01        6.40      1.16 o 
   1   1  11       74.74       77.01      5.39 o 
   2   1  11        2.70        2.65      0.76 o 
   3   1  11       15.70       12.75      1.10 o 
   4   1  11        9.37        9.28      1.34 o 
   5   1  11        0.05       -0.03      1.28 o 
  -4   2  11        4.06        1.71      1.41 o 
  -3   2  11       87.62       90.53      3.60 o 
  -2   2  11       63.05       58.84      1.91 o 
  -1   2  11        2.85        1.38      0.67 o 
   0   2  11      169.68      173.51      4.23 o 
   1   2  11      517.75      554.97     11.23 o 
   2   2  11      206.36      215.20      8.71 o 
   3   2  11       26.69       27.62      1.64 o 
   4   2  11        1.34        0.31      0.80 o 
   5   2  11       13.18       10.30      1.43 o 
  -4   3  11        5.01        3.35      1.02 o 
  -3   3  11        1.64        0.75      0.82 o 
  -2   3  11        2.40        1.98      0.82 o 
  -1   3  11       37.31       39.23      1.53 o 
   0   3  11        0.73        1.12      0.75 o 
   1   3  11        7.02        6.48      1.03 o 
   2   3  11       22.71       26.47      1.25 o 
   3   3  11        0.16        1.96      1.16 o 
   4   3  11       14.22       13.81      1.16 o 
   5   3  11       11.18        9.40      1.98 o 
  -4   4  11       11.23       12.87      1.94 o 
  -3   4  11        1.95        2.03      0.72 o 
  -2   4  11       24.29       20.88      1.10 o 
  -1   4  11       38.35       34.10      1.35 o 
   0   4  11       31.09       33.47      3.14 o 
   1   4  11        3.01        1.82      0.63 o 
   2   4  11       26.45       29.66      2.49 o 
   3   4  11       10.56       10.53      1.36 o 
   4   4  11        3.04        3.28      1.02 o 
   5   4  11        0.45       -0.48      1.42 o 
  -3   5  11        2.42        3.22      1.90 o 
  -2   5  11        6.06        7.55      1.06 o 
  -1   5  11        2.59        2.64      0.69 o 
   0   5  11        5.84        6.10      0.73 o 
   1   5  11       29.73       33.57      1.47 o 
   2   5  11        8.34        9.37      0.81 o 
   3   5  11        0.74        0.43      1.16 o 
   4   5  11       30.24       28.44      2.15 o 
   5   5  11       66.65       59.18      3.05 o 
  -3   6  11      136.79      146.35     16.30 o 
  -2   6  11        0.04        1.92      2.26 o 
  -1   6  11        0.01        0.38      0.99 o 
   0   6  11        0.46        0.56      0.63 o 
   1   6  11       13.29       14.69      1.00 o 
   2   6  11       14.34       15.09      2.16 o 
   3   6  11        0.11        0.37      0.77 o 
   4   6  11        0.41       -0.77      0.91 o 
   5   6  11       13.80       14.89      2.36 o 
  -3   7  11       56.78       54.06      3.98 o 
  -2   7  11       54.84       60.90      3.19 o 
  -1   7  11        0.77        1.69      0.79 o 
   0   7  11        9.74        9.88      1.44 o 
   1   7  11       13.52       12.32      1.25 o 
   2   7  11        0.05       -0.16      0.72 o 
   3   7  11       26.52       27.58      3.62 o 
   4   7  11        2.91        0.60      1.37 o 
  -2   8  11       15.51       15.97      1.34 o 
  -1   8  11        2.80        2.26      1.05 o 
   0   8  11        7.67        7.79      2.31 o 
   1   8  11        8.83       10.67      2.02 o 
   2   8  11        8.24        8.51      1.12 o 
   3   8  11        3.39        0.93      1.56 o 
   4   8  11       14.26        9.49      1.24 o 
  -2   9  11        0.14        0.40      1.43 o 
  -1   9  11        6.14        6.16      1.17 o 
   0   9  11       10.11        9.07      1.04 o 
   1   9  11       79.96       78.94      2.76 o 
   2   9  11        1.13        0.62      1.08 o 
   3   9  11        0.99       -0.20      0.98 o 
   4   9  11        1.14        0.30      1.33 o 
  -1  10  11        0.58        0.49      1.49 o 
   0  10  11      138.10      155.67      6.46 o 
   1  10  11       54.49       59.62      3.21 o 
   2  10  11        0.41        2.66      1.01 o 
   3  10  11        8.45        7.09      1.16 o 
   0  11  11        0.31       -0.13      1.49 o 
   1  11  11       43.30       37.81      3.19 o 
   2  11  11        0.87       -0.17      1.73 o 
  -1  -4  12        8.22        8.52      1.58 o 
   0  -4  12        0.32        2.69      1.49 o 
   1  -4  12        4.61        4.55      1.05 o 
   2  -4  12        4.26        4.15      1.34 o 
  -2  -3  12        5.22        7.15      1.50 o 
  -1  -3  12       28.83       23.51      1.39 o 
   0  -3  12       28.30       30.99      1.61 o 
   1  -3  12      117.74      135.18     15.13 o 
   2  -3  12        0.13        2.33      1.56 o 
  -2  -2  12       33.86       34.19      4.17 o 
  -1  -2  12       57.07       61.44      2.42 o 
   0  -2  12       52.88       52.68      3.33 o 
   1  -2  12        1.17        0.23      1.13 o 
   2  -2  12        0.12       -1.26      1.42 o 
   3  -2  12        1.15        2.38      1.26 o 
  -3  -1  12       66.50       69.78      3.87 o 
  -2  -1  12       41.01       43.15      4.79 o 
  -1  -1  12      267.48      285.69      9.69 o 
   0  -1  12       12.34       12.51      1.12 o 
   1  -1  12        0.17       -0.80      1.12 o 
   2  -1  12        4.57        3.10      1.20 o 
   3  -1  12       48.59       38.24      3.42 o 
  -3   0  12       16.31       20.77      1.98 o 
  -2   0  12        2.09        1.92      2.60 o 
  -1   0  12        4.07        2.11      2.27 o 
   0   0  12        5.50        5.47      1.24 o 
   1   0  12        0.15        0.82      0.77 o 
   2   0  12       23.17       22.32      2.55 o 
   3   0  12        0.81        1.58      0.83 o 
   4   0  12       20.08       14.97      2.45 o 
  -3   1  12      274.09      284.35      9.68 o 
  -2   1  12       31.98       32.86      3.77 o 
  -1   1  12        0.40       -0.27      1.80 o 
   0   1  12        0.20        0.51      1.41 o 
   1   1  12       73.75       72.88      2.88 o 
   2   1  12        4.95        4.36      0.91 o 
   3   1  12       11.24        9.53      1.08 o 
   4   1  12       11.82       10.77      1.78 o 
  -3   2  12        0.07       -0.04      1.44 o 
  -2   2  12        5.41        2.94      1.44 o 
  -1   2  12       11.72       12.97      1.28 o 
   0   2  12       20.88       22.75      1.81 o 
   1   2  12        8.93        8.22      1.03 o 
   2   2  12      289.24      297.57      8.56 o 
   3   2  12        1.63        1.18      0.90 o 
   4   2  12       19.51       17.23      2.93 o 
  -3   3  12        4.93        3.78      2.69 o 
  -2   3  12        3.85        4.69      1.04 o 
  -1   3  12       12.50       11.92      1.28 o 
   0   3  12        0.35        0.32      0.52 o 
   1   3  12       35.38       35.33      1.63 o 
   2   3  12       68.73       74.35      4.27 o 
   3   3  12        5.93        5.79      1.30 o 
   4   3  12        0.44        0.95      1.27 o 
  -3   4  12       12.90        9.42      2.47 o 
  -2   4  12        3.81        3.52      1.14 o 
  -1   4  12        9.34       10.84      0.86 o 
   0   4  12       49.71       46.07      1.60 o 
   1   4  12       28.03       32.31      4.13 o 
   2   4  12       48.78       51.69      1.93 o 
   3   4  12       20.73       21.13      1.98 o 
   4   4  12        1.34        0.30      1.84 o 
  -3   5  12       12.91        8.09      1.77 o 
  -2   5  12       12.43       11.66      0.98 o 
  -1   5  12        3.54        3.19      0.88 o 
   0   5  12       76.00       81.25      2.49 o 
   1   5  12        1.00        1.92      1.71 o 
   2   5  12       14.36       14.86      0.97 o 
   3   5  12       10.85        7.64      1.16 o 
   4   5  12       16.95       15.03      1.77 o 
  -2   6  12       59.02       58.07      2.48 o 
  -1   6  12       32.74       32.42      1.88 o 
   0   6  12        3.14        2.18      1.36 o 
   1   6  12        8.90       10.04      1.04 o 
   2   6  12        0.68        1.72      0.72 o 
   3   6  12        0.22       -0.10      0.91 o 
   4   6  12        0.00        0.71      0.98 o 
  -2   7  12      106.49      110.59     11.53 o 
  -1   7  12        2.40        1.63      0.83 o 
   0   7  12        0.05        0.71      0.75 o 
   1   7  12        2.41        2.20      0.91 o 
   2   7  12       31.93       27.54      3.98 o 
   3   7  12        2.53        1.75      0.91 o 
   4   7  12       26.90       19.53      2.08 o 
  -2   8  12       16.75       13.58      2.21 o 
  -1   8  12        0.03        1.53      1.07 o 
   0   8  12        7.49        7.30      0.90 o 
   1   8  12        5.85        2.49      1.03 o 
   2   8  12        1.08        1.76      0.79 o 
   3   8  12       28.17       25.04      1.56 o 
  -1   9  12        1.20        3.31      1.82 o 
   0   9  12       76.06       72.98     10.29 o 
   1   9  12        1.04        1.70      1.12 o 
   2   9  12       21.39       18.10      1.43 o 
   3   9  12       57.05       53.72      4.14 o 
   1  10  12      194.43      175.51     10.68 o 
  -1  -2  13       10.66        7.87      1.16 o 
   0  -2  13       10.55        8.56      2.64 o 
   1  -2  13        0.03       -0.77      1.16 o 
  -1  -1  13        2.07        2.18      1.39 o 
   0  -1  13        0.03        0.84      0.96 o 
   1  -1  13        4.85        4.65      1.03 o 
   2  -1  13        0.29        2.19      1.26 o 
  -2   0  13       59.13       55.94      3.10 o 
  -1   0  13        5.61        6.90      1.49 o 
   0   0  13        2.05        1.97      0.93 o 
   1   0  13        0.40       -0.68      1.44 o 
   2   0  13       11.94        9.26      2.00 o 
   3   0  13        1.52        0.83      1.39 o 
  -2   1  13       57.95       60.48      4.28 o 
  -1   1  13      109.75      116.92      4.49 o 
   0   1  13        4.89        4.71      1.40 o 
   1   1  13       22.98       24.03      1.98 o 
   2   1  13       29.02       27.08      5.33 o 
   3   1  13        0.77        1.49      0.94 o 
  -2   2  13        0.99       -0.29      1.45 o 
  -1   2  13        0.65       -1.03      1.03 o 
   0   2  13       31.39       31.63      2.18 o 
   1   2  13        5.37        1.88      0.97 o 
   2   2  13       86.03       80.22      5.71 o 
   3   2  13       14.01       12.62      1.36 o 
  -2   3  13        6.38        5.69      1.57 o 
  -1   3  13        0.36        1.20      1.38 o 
   0   3  13        0.28        0.04      1.87 o 
   1   3  13       12.51       12.39      1.45 o 
   2   3  13       49.49       51.61      2.66 o 
   3   3  13        0.03        0.37      1.04 o 
  -2   4  13       59.92       62.68      3.09 o 
  -1   4  13       40.62       38.27      2.02 o 
   0   4  13        3.22        1.57      1.33 o 
   1   4  13       99.85      104.66      5.83 o 
   2   4  13      236.68      247.01      9.34 o 
   3   4  13      132.91      127.84      5.74 o 
  -2   5  13        0.93        1.03      1.29 o 
  -1   5  13        1.44        1.63      1.04 o 
   0   5  13       13.85       11.59      1.01 o 
   1   5  13        0.46       -0.44      0.80 o 
   2   5  13        5.71        4.00      0.86 o 
   3   5  13        4.38        2.63      1.05 o 
  -1   6  13        9.69        6.86      1.16 o 
   0   6  13       27.13       23.25      1.53 o 
   1   6  13       21.45       19.74      1.33 o 
   2   6  13        5.10        4.34      0.84 o 
   3   6  13       10.51       10.08      1.65 o 
  -1   7  13        1.67       -0.92      1.42 o 
   0   7  13        0.57       -0.94      0.94 o 
   1   7  13        0.32        0.21      1.08 o 
   2   7  13       13.09        9.06      1.31 o 
   0   8  13        0.03        1.86      2.09 o 
   1   8  13        0.24        1.78      1.10 o 
   2   8  13       11.91        9.14      1.84 o 
   0   1  14      191.00      176.59     11.65 o 
   1   1  14       11.74        7.80      2.15 o 
   0   2  14        0.38        0.31      1.45 o 
   1   2  14        8.12        3.88      1.52 o 
   0   3  14        0.52        1.80      1.04 o 
   1   3  14        0.40        0.08      1.50 o 
   2   3  14       26.82       20.89      1.88 o 
   0   4  14        3.81        3.30      1.16 o 
   1   4  14        7.99        6.96      1.63 o 
   2   4  14        8.22        5.06      2.35 o 
   0   5  14        7.19        5.76      2.27 o 
   1   5  14        0.02        0.37      1.05 o 
                                                 
